# Supplementary material for: The role of hypermutation and collateral sensitivity in antimicrobial resistance diversity of Pseudomonas aeruginosa populations in cystic fibrosis lung infection
Source: mBio. 2024 Jan 3;15(2):e03109-23. doi: 10.1128/mbio.03109-23 (PMC10865868; doi:10.1128/mbio.03109-23)
Supplement: Supplemental tables — Tables S1 to S18. [file mbio.03109-23-s0008.xlsx]

## Sheet: S1
Isolate	Biological Replicate	AK	MEM	TZP	CIP	TOB	CAZ		AK AVG	MEM AVG	TZP AVG	CIP AVG	TOB AVG	CAZ AVG
1	1	9	16	21	0	0	20		17.3333	32.6667	40.6667	0	0	37.3333
	2	9	17	21	0	0	19
	3	8	16	19	0	0	17
2	1	6	15	14	0	0	11		13.3333	30.6667	29.3333	0	0	22.6667
	2	7	16	15	0	0	11
	3	7	15	15	0	0	12
3	1	7	17	20	8	5	17		15.3333	34	43.3333	16	10	32.6667
	2	8	17	22	8	5	16
	3	8	17	23	8	5	16
4	1	6	13	14	0	0	11		12.6667	28	30	0	0	22.6667
	2	6	14	15	0	0	11
	3	7	15	16	0	0	12
5	1	10	15	20	0	0	20		20.6667	32	42	0	0	39.3333
	2	10	16	21	0	0	19
	3	11	17	22	0	0	20
6	1	10	17	22	0	0	19		20.6667	34	44	0	0	39.3333
	2	11	17	24	0	0	20
	3	10	17	20	0	0	20
7	1	6	14	16	0	0	12		12.6667	27.3333	30	0	0	21.3333
	2	7	14	14	0	0	10
	3	6	13	15	0	0	10
8	1	8	11	20	0	0	16		16	22	40	0	0	31.3333
	2	8	11	20	0	0	16
	3	8	11	20	0	0	15
9	1	7	16	17	8	0	15		16.6667	36	42.6667	16	0	34.6667
	2	9	20	24	8	0	19
	3	9	18	23	8	0	18
10	1	10	17	23	0	0	20		19.3333	35.3333	45.3333	0	0	40
	2	10	17	22	0	0	20
	3	9	19	23	0	0	20
11	1	9	15	23	6	0	24		18	31.3333	48	12	0	46.6667
	2	9	16	24	6	0	23
	3	9	16	25	6	0	23
12	1	8	18	19	0	0	16		16	32	38.6667	0	0	30
	2	8	15	19	0	0	15
	3	8	15	20	0	0	14
13	1	8	18	19	0	0	13		16	34	37.3333	0	0	26
	2	8	17	18	0	0	13
	3	8	16	19	0	0	13
14	1	10	16	21	0	0	20		21.3333	33.3333	44	0	0	40
	2	11	18	23	0	0	20
	3	11	16	22	0	0	20
15	1	9	15	17	0	0	13		16.6667	30.6667	32.6667	0	0	26
	2	8	15	16	0	0	13
	3	8	16	16	0	0	13
16	1	8	21	23	8	5	20		16.6667	40	45.3333	16.6667	11.3333	39.3333
	2	8	20	23	9	6	20
	3	9	19	22	8	6	19
17	1	7	15	18	4	0	13		15.3333	30.6667	34.6667	8	0	27.3333
	2	8	16	17	4	0	15
	3	8	15	17	4	0	13
18	1	7	18	23	9	5	19		15.3333	36.6667	45.3333	19.3333	11.3333	36
	2	8	18	23	10	6	17
	3	8	19	22	10	6	18
19	1	10	15	22	0	0	20		18.6667	27.3333	41.3333	0	0	36.6667
	2	9	13	21	0	0	18
	3	9	13	19	0	0	17
20	1	8	13	20	6	0	18		16.6667	26.6667	39.3333	12	0	35.3333
	2	9	13	20	7	0	18
	3	8	14	19	5	0	17
21	1	8	18	23	9	5	18		16	38	44.6667	18	11.3333	37.3333
	2	8	20	22	9	6	19
	3	8	19	22	9	6	19
22	1	9	14	16	0	4	14		16.6667	29.3333	31.3333	0	6.66667	26.6667
	2	8	15	15	0	3	13
	3	8	15	16	0	3	13
23	1	8	21	23	0	0	23		16.6667	42	47.3333	0	0	43.3333
	2	9	21	24	0	0	21
	3	8	21	24	0	0	21
24	1	9	16	20	8	5	16		18	34	40	17.3333	10	33.3333
	2	9	17	19	9	5	17
	3	9	18	21	9	5	17
25	1	8	15	16	9	6	17		16	32	35.3333	18.6667	11.3333	34
	2	8	16	18	10	6	17
	3	8	17	19	9	5	17
26	1	9	17	21	6	0	18		18	36	43.3333	10.6667	0	35.3333
	2	10	19	22	5	0	18
	3	8	18	22	5	0	17
27	1	9	15	22	6	0	20		18.6667	30.6667	42.6667	12	0	40.6667
	2	9	16	21	5	0	21
	3	10	15	21	7	0	20
28	1	8	17	21	8	5	17		17.3333	34.6667	42.6667	18	11.3333	35.3333
	2	9	18	22	9	6	18
	3	9	17	21	10	6	18
29	1	7	16	15	0	3	13		13.3333	30	31.3333	0	6	25.3333
	2	6	15	17	0	3	13
	3	7	14	15	0	3	12
30	1	9	14	21	0	0	19		19.3333	28.6667	44	0	0	38.6667
	2	9	14	22	0	0	19
	3	11	15	23	0	0	20
31	1	9	13	23	0	0	20		18.6667	26.6667	44.6667	0	0	38
	2	9	14	21	0	0	19
	3	10	13	23	0	0	18
32	1	9	19	22	9	5	18		18	37.3333	43.3333	17.3333	10.6667	36.6667
	2	9	19	22	9	6	19
	3	9	18	21	8	5	18
33	1	8	18	23	8	6	17		16	35.3333	43.3333	17.3333	11.3333	34
	2	8	17	21	9	6	17
	3	8	18	21	9	5	17
34	1	8	19	21	7	0	21		17.3333	34.6667	44	14.6667	0	41.3333
	2	8	17	22	7	0	20
	3	10	16	23	8	0	21
35	1	7	16	15	0	3	12		14	30.6667	30	0	6	24
	2	7	15	15	0	3	12
	3	7	15	15	0	3	12
36	1	7	15	21	8	5	18		16	36	44	16	10.6667	37.3333
	2	9	19	22	8	5	19
	3	8	20	23	8	6	19
37	1	13	19	23	0	0	23		23.3333	38	44	0	0	44
	2	11	20	21	0	0	22
	3	11	18	22	0	0	21
38	1	8	15	19	6	0	13		16	30.6667	36.6667	12	0	25.3333
	2	8	14	18	6	0	12
	3	8	17	18	6	0	13
39	1	12	19	22	0	0	23		22.6667	36.6667	44.6667	0	0	43.3333
	2	11	18	22	0	0	21
	3	11	18	23	0	0	21
40	1	8	18	20	7	0	18		15.3333	34.6667	41.3333	12.6667	0	34.6667
	2	8	17	22	7	0	17
	3	7	17	20	5	0	17
41	1	8	17	20	10	5	17		16.6667	34	40.6667	18	10	34.6667
	2	9	18	21	9	5	18
	3	8	16	20	8	5	17
42	1	13	19	24	0	0	21		24.6667	38	46.6667	0	0	43.3333
	2	12	18	23	0	0	22
	3	12	20	23	0	0	22
43	1	9	15	19	8	0	18		18	29.3333	38.6667	16	0	36
	2	9	15	20	8	0	17
	3	9	14	19	8	0	19
44	1	7	16	20	5	0	18		14.6667	30.6667	42.6667	10.6667	0	36.6667
	2	8	16	21	5	0	19
	3	7	14	23	6	0	18
45	1	8	18	22	9	6	18		16	36	43.3333	19.3333	12	36
	2	8	17	22	11	6	17
	3	8	19	21	9	6	19
46	1	8	11	17	0	0	15		16	24.6667	35.3333	0	0	27.3333
	2	8	13	18	0	0	13
	3	8	13	18	0	0	13
47	1	10	13	19	0	0	15		20	25.3333	36	0	0	32
	2	10	12	18	0	0	17
	3	10	13	17	0	0	16
48	1	10	16	22	0	0	21		20	31.3333	44	0	0	40.6667
	2	10	15	23	0	0	19
	3	10	16	21	0	0	21
49	1	8	16	19	10	5	15		15.3333	32	36	18	10	30.6667
	2	7	16	18	8	5	16
	3	8	16	17	9	5	15
50	1	8	15	22	7	0	20		17.3333	29.3333	42	14.6667	0	40
	2	9	15	20	7	0	20
	3	9	14	21	8	0	20
51	1	9	17	24	6	0	21		18.6667	32.6667	46	13.3333	0	40
	2	10	16	22	8	0	20
	3	9	16	23	6	0	19
52	1	12	20	23	0	0	23		26	40	46.6667	0	0	44
	2	14	20	24	0	0	22
	3	13	20	23	0	0	21
53	1	9	17	23	0	0	18		16.6667	35.3333	44	0	0	36
	2	8	19	22	0	0	18
	3	8	17	21	0	0	18
54	1	9	17	22	0	0	18		18	34.6667	42.6667	0	0	34.6667
	2	9	17	21	0	0	17
	3	9	18	21	0	0	17
55	1	9	15	22	7	0	19		18	31.3333	44	14.6667	0	38.6667
	2	9	15	22	7	0	20
	3	9	17	22	8	0	19
56	1	9	12	22	0	0	18		18.6667	24.6667	44	0	0	34
	2	9	12	21	0	0	17
	3	10	13	23	0	0	16
57	1	9	21	25	6	0	20		16.6667	40.6667	48.6667	12.6667	0	37.3333
	2	8	19	24	6	0	18
	3	8	21	24	7	0	18
58	1	8	17	20	8	6	18		16	34.6667	38.6667	17.3333	11.3333	34.6667
	2	8	18	19	9	5	17
	3	8	17	19	9	6	17
59	1	8	15	21	0	0	17		16.6667	29.3333	42.6667	0	0	34.6667
	2	9	15	22	0	0	18
	3	8	14	21	0	0	17
60	1	9	16	20	9	5	16		17.3333	32	40	18	10.6667	32.6667
	2	8	16	20	9	6	16
	3	9	16	20	9	5	17
61	1	7	15	16	0	0	11		14.6667	30.6667	33.3333	0	0	22.6667
	2	7	16	17	0	0	11
	3	8	15	17	0	0	12
62	1	8	17	19	4	0	15		16	34	38.6667	8.66667	0	32.6667
	2	8	17	19	4	0	16
	3	8	17	20	5	0	18
63	1	8	19	19	8	6	17		16	36	38.6667	17.3333	11.3333	34
	2	8	17	19	9	5	17
	3	8	18	20	9	6	17
64	1	5	19	22	0	0	17		11.3333	36.6667	43.3333	0	0	34.6667
	2	6	18	21	0	0	17
	3	6	18	22	0	0	18
65	1	7	14	15	0	0	13		14	28.6667	32.6667	0	0	26.6667
	2	7	15	18	0	0	14
	3	7	14	16	0	0	13
66	1	8	12	13	0	0	15		15.3333	24.6667	28.6667	0	0	28
	2	8	13	15	0	0	14
	3	7	12	15	0	0	13
67	1	10	16	23	0	0	21		20	33.3333	46	0	0	42
	2	10	18	23	0	0	22
	3	10	16	23	0	0	20
68	1	8	18	20	9	5	18		16	36.6667	40	17.3333	10.6667	35.3333
	2	8	19	20	9	6	17
	3	8	18	20	8	5	18
69	1	8	16	19	8	5	17		15.3333	32.6667	39.3333	16.6667	10.6667	34
	2	7	16	20	9	5	16
	3	8	17	20	8	6	18
70	1	9	18	21	10	6	18		16.6667	35.3333	42.6667	19.3333	12	35.3333
	2	8	18	21	10	6	17
	3	8	17	22	9	6	18
71	1	9	11	19	0	0	17		17.3333	22.6667	36.6667	0	0	32
	2	9	12	18	0	0	16
	3	8	11	18	0	0	15
72	1	8	20	23	0	0	20		17.3333	38	46	0	0	39.3333
	2	9	19	23	0	0	19
	3	9	18	23	0	0	20
73	1	9	13	21	0	0	17		18	27.3333	42.6667	0	0	36
	2	9	14	22	0	0	19
	3	9	14	21	0	0	18
74	1	6	16	23	6	0	14		13.3333	34.6667	46.6667	11.3333	0	28
	2	7	18	24	6	0	15
	3	7	18	23	5	0	13
75	1	8	13	17	0	0	16		15.3333	28.6667	34.6667	0	0	32
	2	7	15	17	0	0	17
	3	8	15	18	0	0	15

## Sheet: S2
Isolate	Biological Replicate	AK	MEM	TZP	CIP	TOB	CAZ		AK AVG	MEM AVG	TZP AVG	CIP AVG	TOB AVG	CAZ AVG
1	1	12	15	15	20	12	15		24	29.3333	30	38	23.3333	30
	2	12	15	15	18	12	15
	3	12	14	15	19	11	15
2	1	12	15	15	19	13	15		24	29.3333	30.6667	38	25.3333	30
	2	13	15	15	19	13	15
	3	11	14	16	19	12	15
3	1	14	20	18	22	13	15		28	40	35.3333	43.3333	24.6667	29.3333
	2	14	21	18	22	12	15
	3	14	19	17	21	12	14
4	1	12	19	17	22	13	15		24.6667	39.3333	34.6667	42.6667	24.6667	28.6667
	2	13	20	18	21	12	15
	3	12	20	17	21	12	13
5	1	12	16	15	19	12	15		23.3333	30.6667	29.3333	38	23.3333	30
	2	12	15	14	19	12	15
	3	11	15	15	19	11	15
6	1	12	15	15	19	13	15		22.6667	29.3333	30	38.6667	24	29.3333
	2	11	15	15	20	12	14
	3	11	14	15	19	11	15
7	1	12	16	15	19	12	15		24	33.3333	30	38.6667	22.6667	29.3333
	2	12	16	15	20	11	15
	3	12	18	15	19	11	14
8	1	11	17	18	22	12	14		21.3333	34.6667	36	44	22.6667	29.3333
	2	10	18	19	21	11	15
	3	11	17	17	23	11	15
9	1	11	17	17	22	10	15		20.6667	34	34	44.6667	22	28.6667
	2	10	17	17	23	11	15
	3	10	17	17	22	12	13
10	1	11	15	15	18	11	15		22.6667	30	30	37.3333	22.6667	30
	2	11	15	15	19	12	15
	3	12	15	15	19	11	15
11	1	12	15	15	19	12	15		24	30	31.3333	38.6667	23.3333	30
	2	12	16	16	20	12	15
	3	12	14	16	19	11	15
12	1	12	22	20	22	12	16		24.6667	46	40	44	22.6667	30.6667
	2	13	23	20	22	13	15
	3	12	24	20	22	9	15
13	1	12	15	15	19	12	16		22.6667	29.3333	30	38.6667	22.6667	30.6667
	2	11	15	15	20	11	15
	3	11	14	15	19	11	15
14	1	11	18	18	20	11	14		22.6667	34	38	41.3333	22.6667	28.6667
	2	12	17	19	21	11	15
	3	11	16	20	21	12	14
15	1	13	19	15	19	12	15		24.6667	37.3333	30	37.3333	22.6667	30
	2	12	19	15	19	11	15
	3	12	18	15	18	11	15
16	1	12	21	17	19	11	13		24	40	34	38	22	26
	2	12	20	17	19	11	12
	3	12	19	17	19	11	14
17	1	12	19	15	19	11	14		23.3333	37.3333	30	38	23.3333	29.3333
	2	11	18	15	19	12	15
	3	12	19	15	19	12	15
18	1	11	19	14	20	11	15		22.6667	36.6667	28.6667	39.3333	22.6667	30
	2	11	18	14	19	11	15
	3	12	18	15	20	12	15
19	1	10	20	16	19	10	13		20.6667	40	32	36	20.6667	26.6667
	2	10	20	16	18	10	13
	3	11	20	16	17	11	14
20	1	11	16	15	19	11	14		22	32.6667	30	38.6667	22	28.6667
	2	11	16	15	20	11	15
	3	11	17	15	19	11	14
21	1	12	16	15	20	11	15		23.3333	31.3333	30	38.6667	23.3333	28.6667
	2	12	16	15	19	12	14
	3	11	15	15	19	12	14
22	1	12	16	15	19	12	15		24	32	29.3333	37.3333	22.6667	27.3333
	2	12	16	14	19	11	14
	3	12	16	15	18	11	12
23	1	11	16	15	18	11	14		22.6667	32	30	36	22	28
	2	11	16	15	18	11	14
	3	12	16	15	18	11	14
24	1	12	18	15	20	12	15		22.6667	35.3333	30	40	24	30
	2	11	18	15	19	12	15
	3	11	17	15	21	12	15
25	1	10	16	16	19	11	14		21.3333	32	31.3333	38	21.3333	26
	2	11	16	15	19	11	13
	3	11	16	16	19	10	12
26	1	12	16	15	18	11	14		23.3333	32	30	36	22.6667	28
	2	11	16	15	18	11	14
	3	12	16	15	18	12	14
27	1	10	16	16	21	11	14		20	32	30.6667	42	22	28.6667
	2	10	16	15	21	11	15
	3	10	16	15	21	11	14
28	1	12	16	14	19	11	14		24	31.3333	28.6667	37.3333	22.6667	28
	2	12	15	14	18	11	14
	3	12	16	15	19	12	14
29	1	12	15	14	19	12	14		23.3333	30	28	36.6667	22.6667	28
	2	12	15	14	18	11	14
	3	11	15	14	18	11	14
30	1	13	16	15	21	10	15		24.6667	31.3333	30	39.3333	22	28.6667
	2	12	16	15	19	12	14
	3	12	15	15	19	11	14
31	1	11	19	16	20	10	14		22	37.3333	33.3333	40.6667	21.3333	28
	2	11	19	17	21	11	14
	3	11	18	17	20	11	14
32	1	12	18	15	18	10	14		23.3333	33.3333	30	36	20.6667	29.3333
	2	12	16	15	18	11	15
	3	11	16	15	18	10	15
33	1	14	21	17	21	12	14		26.6667	40	33.3333	41.3333	23.3333	27.3333
	2	13	19	16	21	12	14
	3	13	20	17	20	11	13
34	1	14	21	18	20	10	14		26.6667	42	36.6667	38.6667	21.3333	28
	2	13	21	19	19	11	13
	3	13	21	18	19	11	15
35	1	11	16	15	18	10	14		23.3333	31.3333	30	36.6667	22	28
	2	11	16	15	18	11	14
	3	13	15	15	19	12	14
36	1	14	15	15	20	11	15		26.6667	30.6667	30	38.6667	22.6667	30
	2	13	15	15	19	11	15
	3	13	16	15	19	12	15
37	1	13	15	15	19	11	15		26	30	30	38	22.6667	29.3333
	2	14	15	15	20	11	15
	3	12	15	15	18	12	14
38	1	12	15	16	19	11	15		25.3333	31.3333	30.6667	38.6667	22	30
	2	14	16	15	20	11	15
	3	12	16	15	19	11	15
39	1	14	18	18	20	11	14		26.6667	38.6667	34.6667	41.3333	21.3333	28.6667
	2	13	20	17	21	10	14
	3	13	20	17	21	11	15
40	1	13	15	16	20	12	15		27.3333	30.6667	32	39.3333	24	30
	2	14	16	16	20	13	15
	3	14	15	16	19	11	15
41	1	14	16	15	20	11	15		26.6667	31.3333	30.6667	39.3333	22	30
	2	13	15	16	20	11	15
	3	13	16	15	19	11	15
42	1	14	21	17	21	12	15		28	42	34.6667	41.3333	22.6667	29.3333
	2	14	21	17	21	11	15
	3	14	21	18	20	11	14
43	1	14	14	15	20	11	15		26	30	30.6667	39.3333	22	30
	2	13	16	16	19	11	15
	3	12	15	15	20	11	15
44	1	12	14	15	21	11	14		24	30	30	41.3333	21.3333	28
	2	12	15	15	21	10	14
	3	12	16	15	20	11	14
45	1	11	15	15	19	11	15		23.3333	30	30	38	22.6667	30
	2	12	15	15	19	11	15
	3	12	15	15	19	12	15
46	1	12	15	15	18	11	14		24	29.3333	30.6667	38	22.6667	29.3333
	2	12	14	15	20	11	15
	3	12	15	16	19	12	15
47	1	12	15	15	19	12	15		25.3333	30	30.6667	38	24	30
	2	14	15	15	19	12	15
	3	12	15	16	19	12	15
48	1	13	17	17	19	11	13		26	33.3333	32.6667	38	23.3333	27.3333
	2	13	17	16	20	12	14
	3	13	16	16	18	12	14
49	1	12	15	15	18	11	15		24	30	30	36.6667	22.6667	30
	2	12	15	15	19	11	15
	3	12	15	15	18	12	15
50	1	13	17	16	20	12	14		26	34	31.3333	40.6667	24	28.6667
	2	13	17	15	21	12	14
	3	13	17	16	20	12	15
51	1	13	21	17	21	12	14		25.3333	41.3333	34.6667	40.6667	24.6667	28
	2	13	21	18	20	13	14
	3	12	20	17	20	12	14
52	1	13	17	14	23	12	15		25.3333	33.3333	30	44	23.3333	30
	2	12	16	15	21	11	15
	3	13	17	16	22	12	15
53	1	14	15	15	19	12	15		27.3333	29.3333	29.3333	38	23.3333	30
	2	14	15	15	19	11	15
	3	13	14	14	19	12	15
54	1	12	15	14	19	12	15		24.6667	30	28.6667	37.3333	23.3333	30
	2	13	15	14	18	11	15
	3	12	15	15	19	12	15
55	1	12	15	16	19	11	14		24	32.6667	31.3333	39.3333	22	28
	2	12	17	15	20	11	14
	3	12	17	16	20	11	14
56	1	12	16	15	22	12	14		24.6667	32	30	43.3333	24	28.6667
	2	13	16	15	22	12	14
	3	12	16	15	21	12	15
57	1	13	14	14	19	12	15		25.3333	29.3333	28	37.3333	24.6667	29.3333
	2	13	15	14	19	13	15
	3	12	15	14	18	12	14
58	1	12	16	15	20	11	14		25.3333	33.3333	29.3333	40	22	28
	2	13	17	14	20	11	14
	3	13	17	15	20	11	14
59	1	12	15	15	21	10	14		24	29.3333	30	43.3333	21.3333	28
	2	12	14	15	22	11	14
	3	12	15	15	22	11	14
60	1	13	18	16	20	12	12		26.6667	34.6667	32.6667	39.3333	23.3333	24.6667
	2	14	17	17	19	11	12
	3	13	17	16	20	12	13
61	1	13	18	15	20	11	13		25.3333	34	30.6667	39.3333	22	26.6667
	2	12	17	16	20	11	14
	3	13	16	15	19	11	13
62	1	13	15	14	19	12	15		25.3333	31.3333	28.6667	38	22.6667	29.3333
	2	12	16	14	19	11	15
	3	13	16	15	19	11	14
63	1	12	16	15	18	11	15		24	30	29.3333	37.3333	22.6667	29.3333
	2	12	15	15	19	11	15
	3	12	14	14	19	12	14
64	1	13	15	15	20	11	15		24.6667	29.3333	30	38.6667	22	30
	2	12	15	15	19	11	14
	3	12	14	15	19	11	16
65	1	11	17	15	20	11	13		23.3333	34	30.6667	40	22	28.6667
	2	12	17	16	21	11	15
	3	12	17	15	19	11	15
66	1	12	17	15	20	12	14		24	34	30.6667	40	22.6667	27.3333
	2	12	17	16	20	11	13
	3	12	17	15	20	11	14
67	1	12	18	16	18	11	13		24.6667	35.3333	31.3333	38.6667	22.6667	27.3333
	2	12	17	15	20	12	13
	3	13	18	16	20	11	15
68	1	14	18	18	20	12	15		25.3333	36.6667	36	38.6667	24	30
	2	12	19	18	19	12	15
	3	12	18	18	19	12	15
69	1	13	18	16	20	12	15		27.3333	36.6667	34	40.6667	23.3333	28
	2	14	18	17	20	11	14
	3	14	19	18	21	12	13
70	1	12	20	20	20	10	17		24	40	40	40	20.6667	34.6667
	2	12	20	20	20	10	17
	3	12	20	20	20	11	18
71	1	12	15	13	18	8	13		22.6667	30	26.6667	35.3333	17.3333	26.6667
	2	11	15	14	18	9	14
	3	11	15	13	17	9	13
72	1	11	15	13	18	9	14		22	29.3333	27.3333	36.6667	17.3333	26.6667
	2	11	14	14	18	8	13
	3	11	15	14	19	9	13
73	1	12	15	14	18	9	13		22.6667	30	28	37.3333	17.3333	26.6667
	2	11	15	13	18	9	13
	3	11	15	15	20	8	14
74	1	12	15	17	19	9	13		24.6667	30.6667	32	38	18.6667	28
	2	13	16	15	19	9	15
	3	12	15	16	19	10	14
75	1	11	14	14	18	9	13		23.3333	30	28.6667	36.6667	18.6667	27.3333
	2	12	15	14	18	9	13
	3	12	16	15	19	10	15

## Sheet: S3
Isolate	Biological Replicate	AK	MEM	TZP	CIP	TOB	CAZ		AK AVG	MEM AVG	TZP AVG	CIP AVG	TOB AVG	CAZ AVG
1	1	11	13	12	10	10	10		21.3333	27.3333	24.6667	19.3333	18.6667	22
	2	11	14	13	10	9	12
	3	10	14	12	9	9	11
2	1	10	14	14	8	9	14		18.6667	27.3333	27.3333	17.3333	18.6667	27.3333
	2	9	14	13	9	9	13
	3	9	13	14	9	10	14
3	1	11	14	12	11	10	13		20.6667	26.6667	22.6667	20	18	24
	2	10	13	11	9	8	11
	3	10	13	11	10	9	12
4	1	10	14	12	6	10	12		20.6667	28	23.3333	12.6667	18.6667	24
	2	11	14	12	7	9	12
	3	10	14	11	6	9	12
5	1	10	14	13	7	9	9		18.6667	28	24.6667	14.6667	18.6667	18.6667
	2	9	14	12	8	9	10
	3	9	14	12	7	10	9
6	1	9	11	12	10	9	8		18	22	24	20.6667	18	16
	2	9	11	12	11	9	8
	3	9	11	12	10	9	8
7	1	10	13	11	6	9	12		20	27.3333	23.3333	12.6667	18.6667	24
	2	10	14	12	7	9	12
	3	10	14	12	6	10	12
8	1	9	14	11	6	9	11		18	28	22	12	17.3333	23.3333
	2	9	14	11	6	8	12
	3	9	14	11	6	9	12
9	1	9	13	10	8	9	11		18.6667	24.6667	20.6667	14.6667	18	21.3333
	2	9	12	10	7	9	10
	3	10	12	11	7	9	11
10	1	12	16	16	11	10	13		22.6667	31.3333	32	21.3333	19.3333	27.3333
	2	11	15	16	10	9	14
	3	11	16	16	11	10	14
11	1	10	15	15	8	10	13		21.3333	28	28	16.6667	20	27.3333
	2	10	13	13	8	10	13
	3	12	14	14	9	10	15
12	1	12	16	15	9	10	10		23.3333	32	30	18	20.6667	20.6667
	2	11	16	15	9	10	10
	3	12	16	15	9	11	11
13	1	11	13	13	8	10	13		22.6667	26.6667	26.6667	16	20.6667	25.3333
	2	11	14	14	8	11	13
	3	12	13	13	8	10	12
14	1	14	15	15	8	11	14		27.3333	29.3333	29.3333	17.3333	22	26.6667
	2	14	15	15	9	11	13
	3	13	14	14	9	11	13
15	1	11	14	13	9	10	12		22	26.6667	25.3333	19.3333	19.3333	23.3333
	2	11	13	13	10	9	11
	3	11	13	12	10	10	12
16	1	11	16	14	6	10	13		23.3333	31.3333	28	12	20.6667	27.3333
	2	12	16	14	6	11	14
	3	12	15	14	6	10	14
17	1	11	13	13	7	11	12		22.6667	26.6667	25.3333	15.3333	20.6667	23.3333
	2	11	13	12	8	10	11
	3	12	14	13	8	10	12
18	1	10	13	12	8	10	13		20	26	24	15.3333	18.6667	24
	2	10	13	11	8	9	11
	3	10	13	13	7	9	12
19	1	13	16	13	8	11	13		26	31.3333	26	14	22.6667	27.3333
	2	13	15	13	6	11	14
	3	13	16	13	7	12	14
20	1	10	12	13	10	10	10		21.3333	23.3333	26	20	20.6667	20
	2	12	12	14	10	11	10
	3	10	11	12	10	10	10
21	1	11	13	13	11	10	12		22.6667	25.3333	26	20.6667	18.6667	24.6667
	2	11	12	13	10	9	12
	3	12	13	13	10	9	13
22	1	13	13	13	8	11	13		25.3333	26	26	16	20.6667	26
	2	13	13	13	8	10	13
	3	12	13	13	8	10	13
23	1	12	14	12	7	11	12		23.3333	28.6667	24.6667	14	20.6667	25.3333
	2	12	15	12	7	10	13
	3	11	14	13	7	10	13
24	1	11	16	15	8	11	15		22.6667	30	31.3333	17.3333	22	30
	2	11	15	16	9	11	15
	3	12	14	16	9	11	15
25	1	12	15	15	12	11	14		24.6667	30	29.3333	22.6667	22	27.3333
	2	12	15	15	11	11	14
	3	13	15	14	11	11	13
26	1	11	11	13	10	11	10		24	23.3333	26.6667	20.6667	21.3333	20
	2	13	12	14	11	10	10
	3	12	12	13	10	11	10
27	1	13	15	17	8	11	12		24.6667	30	32	16.6667	22	24
	2	12	15	16	8	11	12
	3	12	15	15	9	11	12
28	1	9	15	14	8	10	13		20	29.3333	28	17.3333	19.3333	26.6667
	2	10	14	13	9	9	13
	3	11	15	15	9	10	14
29	1	11	14	14	7	10	15		20.6667	27.3333	26	12.6667	20	27.3333
	2	10	13	12	6	10	13
	3	10	14	13	6	10	13
30	1	12	15	17	8	11	12		24.6667	30	32	18	22	24
	2	13	14	15	9	11	12
	3	12	16	16	10	11	12
31	1	12	14	14	8	10	15		24	28.6667	29.3333	16.6667	20	29.3333
	2	12	14	15	8	10	14
	3	12	15	15	9	10	15
32	1	12	15	15	9	11	11		23.3333	30	28.6667	18	22	21.3333
	2	12	15	14	9	11	11
	3	11	15	14	9	11	10
33	1	13	13	13	9	11	10		26	26	25.3333	17.3333	21.3333	19.3333
	2	13	13	13	8	11	10
	3	13	13	12	9	10	9
34	1	10	13	13	7	10	14		21.3333	27.3333	28	15.3333	19.3333	27.3333
	2	11	14	14	8	9	13
	3	11	14	15	8	10	14
35	1	10	14	14	10	9	13		20	28	27.3333	19.3333	18.6667	26
	2	10	14	13	9	9	13
	3	10	14	14	10	10	13
36	1	12	15	14	6	11	13		22.6667	29.3333	27.3333	12	21.3333	26.6667
	2	11	15	14	6	11	14
	3	11	14	13	6	10	13
37	1	11	13	16	10	10	13		22	26	30.6667	18.6667	18.6667	26
	2	11	13	15	9	9	13
	3	11	13	15	9	9	13
38	1	11	13	12	7	10	9		20.6667	24.6667	24.6667	14.6667	19.3333	19.3333
	2	10	12	12	8	9	10
	3	10	12	13	7	10	10
39	1	11	13	17	10	10	13		20.6667	25.3333	33.3333	20	20.6667	26
	2	10	13	17	10	10	13
	3	10	12	16	10	11	13
40	1	10	15	15	9	9	15		20	30.6667	30	16.6667	18	28.6667
	2	10	16	15	8	9	14
	3	10	15	15	8	9	14
41	1	11	12	10	8	9	11		20.6667	25.3333	21.3333	14.6667	18.6667	22.6667
	2	10	13	11	7	10	12
	3	10	13	11	7	9	11
42	1	11	12	11	7	9	11		20	23.3333	22.6667	12.6667	17.3333	22
	2	9	11	11	6	8	11
	3	10	12	12	6	9	11
43	1	10	14	13	6	9	12		20	26	25.3333	12	18	22.6667
	2	10	13	13	6	9	11
	3	10	12	12	6	9	11
44	1	11	15	15	8	10	11		20.6667	29.3333	30.6667	14.6667	18	21.3333
	2	10	14	16	7	8	11
	3	10	15	15	7	9	10
45	1	10	13	11	6	9	12		20	25.3333	22	12	18	22.6667
	2	10	12	11	6	9	11
	3	10	13	11	6	9	11
46	1	10	13	12	10	9	11		20	26	23.3333	20	18	21.3333
	2	10	12	12	10	9	11
	3	10	14	11	10	9	10
47	1	10	13	12	9	8	11		18.6667	24.6667	22.6667	17.3333	17.3333	20.6667
	2	9	12	11	9	9	10
	3	9	12	11	8	9	10
48	1	11	12	11	7	10	11		22	25.3333	23.3333	12.6667	18.6667	22
	2	11	13	12	6	9	11
	3	11	13	12	6	9	11
49	1	10	15	13	6	9	12		20.6667	27.3333	24.6667	12	18	23.3333
	2	10	13	12	6	9	12
	3	11	13	12	6	9	11
50	1	10	13	11	7	9	11		20.6667	25.3333	21.3333	14	18	22
	2	10	13	11	7	9	11
	3	11	12	10	7	9	11
51	1	10	13	12	6	9	12		21.3333	25.3333	24.6667	12	18	25.3333
	2	11	13	13	6	10	13
	3	11	12	12	6	8	13
52	1	9	14	13	11	8	12		19.3333	28	24.6667	20.6667	17.3333	22.6667
	2	10	14	13	10	9	11
	3	10	14	11	10	9	11
53	1	10	11	13	6	9	9		19.3333	22	25.3333	12	18	18
	2	10	11	13	6	9	9
	3	9	11	12	6	9	9
54	1	10	12	10	8	9	11		20.6667	24.6667	20.6667	15.3333	18.6667	21.3333
	2	11	13	11	8	10	10
	3	10	12	10	7	9	11
55	1	10	13	15	7	9	10		19.3333	26	29.3333	13.3333	18	22
	2	10	13	14	6	9	11
	3	9	13	15	7	9	12
56	1	10	13	12	6	9	12		18.6667	26	24	12	18	22.6667
	2	9	13	12	6	9	11
	3	9	13	12	6	9	11
57	1	9	12	10	7	9	10		18.6667	23.3333	19.3333	14	17.3333	18.6667
	2	10	11	9	7	8	9
	3	9	12	10	7	9	9
58	1	9	14	12	10	8	10		17.3333	27.3333	24	19.3333	16.6667	19.3333
	2	9	13	13	9	8	9
	3	8	14	11	10	9	10
59	1	9	14	14	8	8	14		18.6667	28	28	16	17.3333	28.6667
	2	10	14	14	8	9	15
	3	9	14	14	8	9	14
60	1	10	12	12	9	9	12		20	25.3333	24	16.6667	17.3333	24
	2	10	13	12	8	9	12
	3	10	13	12	8	8	12
61	1	10	11	12	10	9	8		19.3333	22	24.6667	19.3333	18.6667	15.3333
	2	9	11	12	9	9	7
	3	10	11	13	10	10	8
62	1	10	14	14	9	9	8		20.6667	26.6667	26.6667	16.6667	18.6667	15.3333
	2	10	13	13	8	9	8
	3	11	13	13	8	10	7
63	1	10	11	12	7	9	9		20	22	24	14	18.6667	16.6667
	2	10	11	12	7	10	8
	3	10	11	12	7	9	8
64	1	11	13	12	7	9	12		20.6667	25.3333	24	13.3333	18.6667	24
	2	10	13	12	6	9	12
	3	10	12	12	7	10	12
65	1	12	14	13	7	10	12		22.6667	28	26	14	18.6667	22.6667
	2	11	14	13	7	9	11
	3	11	14	13	7	9	11
66	1	12	15	13	7	10	13		24	30.6667	26	14	18.6667	27.3333
	2	12	16	13	7	9	14
	3	12	15	13	7	9	14
67	1	9	14	12	6	9	12		20	27.3333	23.3333	12.6667	18.6667	23.3333
	2	10	14	12	7	9	12
	3	11	13	11	6	10	11
68	1	10	14	13	7	9	13		20	26.6667	25.3333	12.6667	18	24
	2	10	13	13	6	9	12
	3	10	13	12	6	9	11
69	1	9	12	11	7	9	10		19.3333	24	21.3333	14.6667	18	20.6667
	2	10	12	11	8	9	10
	3	10	12	10	7	9	11
70	1	10	14	12	7	9	12		20.6667	27.3333	24.6667	13.3333	18	23.3333
	2	11	13	12	6	9	11
	3	10	14	13	7	9	12
71	1	10	15	14	8	9	13		18.6667	30.6667	28.6667	16	16.6667	26.6667
	2	9	16	15	8	8	14
	3	9	15	14	8	8	13
72	1	9	14	13	8	10	8		18	26.6667	25.3333	16.6667	19.3333	16.6667
	2	9	13	12	9	9	9
	3	9	13	13	8	10	8
73	1	9	13	12	10	8	11		19.3333	26	22.6667	19.3333	16.6667	21.3333
	2	10	13	11	10	8	10
	3	10	13	11	9	9	11
74	1	9	14	14	7	8	11		18	27.3333	28	14	17.3333	20
	2	9	14	14	7	9	9
	3	9	13	14	7	9	10
75	1	9	12	12	9	9	11		18	24.6667	25.3333	18.6667	16.6667	22.6667
	2	9	13	13	9	8	11
	3	9	12	13	10	8	12

## Sheet: S4
Isolate	Biological Replicate	AK	MEM	TZP	CIP	TOB	CAZ		AK AVG	MEM AVG	TZP AVG	CIP AVG	TOB AVG	CAZ AVG
1	1	10	18	15	14	9	13		20	35.3333	30	26.6667	18	24.6667
	2	10	17	15	13	9	12
	3	10	18	15	13	9	12
2	1	9	19	17	15	9	14		18.6667	38	33.3333	27.3333	19.3333	25.3333
	2	10	19	16	13	10	12
	3	9	19	17	13	10	12
3	1	10	20	17	14	9	15		22	41.3333	35.3333	28	19.3333	28.6667
	2	12	21	18	14	10	14
	3	11	21	18	14	10	14
4	1	13	20	19	18	11	15		28.6667	40	38.6667	37.3333	23.3333	28.6667
	2	15	19	19	19	12	14
	3	15	21	20	19	12	14
5	1	11	19	17	15	9	16		22	38	32.6667	28.6667	20	28.6667
	2	11	19	16	14	11	14
	3	11	19	16	14	10	13
6	1	10	18	18	14	10	15		20.6667	36	34	28	20.6667	28.6667
	2	11	18	17	14	10	14
	3	10	18	16	14	11	14
7	1	8	19	16	15	9	14		18.6667	39.3333	32	28.6667	19.3333	27.3333
	2	10	20	16	14	10	14
	3	10	20	16	14	10	13
8	1	10	19	17	14	9	15		20.6667	38	35.3333	28	20.6667	28.6667
	2	11	19	17	14	11	14
	3	10	19	19	14	11	14
9	1	11	18	17	14	9	15		22	36.6667	34.6667	28.6667	19.3333	28
	2	11	19	17	14	10	13
	3	11	18	18	15	10	14
10	1	11	19	17	14	9	14		21.3333	40	34.6667	28	20	26.6667
	2	11	21	18	14	10	13
	3	10	20	17	14	11	13
11	1	8	19	17	15	8	14		18.6667	38	32.6667	28	18.6667	26
	2	10	19	16	13	10	12
	3	10	19	16	14	10	13
12	1	11	20	17	14	9	14		22	40.6667	35.3333	28	20	28
	2	11	21	18	14	11	14
	3	11	20	18	14	10	14
13	1	11	19	17	14	9	14		21.3333	40	35.3333	28	20	28
	2	10	20	18	14	10	14
	3	11	21	18	14	11	14
14	1	9	19	16	15	8	14		19.3333	39.3333	32.6667	27.3333	18	26
	2	10	20	17	13	10	13
	3	10	20	16	13	9	12
15	1	11	19	17	14	9	14		21.3333	39.3333	34	28.6667	20	26
	2	10	19	17	14	10	12
	3	11	21	17	15	11	13
16	1	14	18	18	18	11	14		28	38.6667	37.3333	36.6667	24	28.6667
	2	14	19	19	19	13	14
	3	14	21	19	18	12	15
17	1	11	18	16	14	9	15		22	38	34.6667	28	20	28.6667
	2	11	20	18	14	11	14
	3	11	19	18	14	10	14
18	1	10	18	16	15	9	13		20	36	32	26	18	24.6667
	2	10	18	16	12	9	12
	3	10	18	16	12	9	12
19	1	11	20	17	16	10	14		20.6667	39.3333	35.3333	30.6667	22.6667	27.3333
	2	10	19	18	15	12	13
	3	10	20	18	15	12	14
20	1	8	18	16	15	8	14		17.3333	38	32	27.3333	18	26
	2	9	20	16	13	10	13
	3	9	19	16	13	9	12
21	1	11	19	17	14	10	15		21.3333	37.3333	32.6667	28	21.3333	28.6667
	2	11	19	16	14	11	14
	3	10	18	16	14	11	14
22	1	10	20	18	14	9	14		22	42.6667	37.3333	29.3333	21.3333	29.3333
	2	12	22	19	15	12	15
	3	11	22	19	15	11	15
23	1	10	18	15	13	8	14		20.6667	37.3333	32	26.6667	19.3333	27.3333
	2	10	19	16	13	10	13
	3	11	19	17	14	11	14
24	1	10	21	17	14	9	16		20.6667	39.3333	33.3333	28	20.6667	28.6667
	2	10	19	17	14	11	14
	3	11	19	16	14	11	13
25	1	10	20	17	14	9	14		21.3333	42	35.3333	29.3333	20.6667	29.3333
	2	11	21	18	15	11	15
	3	11	22	18	15	11	15
26	1	10	18	16	14	9	13		21.3333	39.3333	34.6667	29.3333	19.3333	29.3333
	2	11	20	18	15	10	15
	3	11	21	18	15	10	16
27	1	10	19	16	15	9	14		21.3333	42	34.6667	30	20.6667	29.3333
	2	11	22	18	15	11	15
	3	11	22	18	15	11	15
28	1	10	19	17	13	8	16		20	37.3333	34	26.6667	18.6667	28.6667
	2	10	18	17	13	10	13
	3	10	19	17	14	10	14
29	1	13	19	16	16	11	14		27.3333	40.6667	35.3333	35.3333	23.3333	29.3333
	2	14	21	18	18	12	15
	3	14	21	19	19	12	15
30	1	10	18	17	14	9	15		20	34	31.3333	26	19.3333	26
	2	10	16	15	13	10	12
	3	10	17	15	12	10	12
31	1	10	18	16	13	10	13		20	35.3333	32	26	20	26.6667
	2	10	17	16	13	10	14
	3	10	18	16	13	10	13
32	1	10	17	16	13	11	14		20	34	31.3333	26.6667	20.6667	26.6667
	2	10	17	15	13	10	13
	3	10	17	16	14	10	13
33	1	9	19	16	15	8	14		18.6667	39.3333	32.6667	28	18.6667	27.3333
	2	9	20	17	13	10	14
	3	10	20	16	14	10	13
34	1	15	20	18	19	12	15		29.3333	44	40	39.3333	25.3333	30.6667
	2	14	23	21	20	14	15
	3	15	23	21	20	12	16
35	1	11	18	17	14	9	14		21.3333	39.3333	36	28.6667	20.6667	28.6667
	2	10	21	18	14	11	14
	3	11	20	19	15	11	15
36	1	11	19	16	14	9	14		22	42	34.6667	29.3333	21.3333	29.3333
	2	11	22	19	15	12	15
	3	11	22	17	15	11	15
37	1	11	20	17	14	9	16		21.3333	38	34.6667	28	20	29.3333
	2	10	18	17	14	10	14
	3	11	19	18	14	11	14
38	1	9	17	14	11	9	13		19.3333	34	30.6667	22.6667	18.6667	25.3333
	2	10	17	16	11	9	13
	3	10	17	16	12	10	12
39	1	10	18	16	13	9	14		20.6667	35.3333	30.6667	26.6667	19.3333	26
	2	10	17	15	14	10	13
	3	11	18	15	13	10	12
40	1	10	17	16	14	10	13		20	34	30.6667	26.6667	20	26
	2	10	17	15	13	10	13
	3	10	17	15	13	10	13
41	1	10	18	16	13	11	14		20	35.3333	30.6667	26.6667	20.6667	26.6667
	2	10	18	15	13	10	13
	3	10	17	15	14	10	13
42	1	11	20	18	14	11	15		21.3333	39.3333	35.3333	28.6667	21.3333	29.3333
	2	11	20	18	15	11	15
	3	10	19	17	14	10	14
43	1	11	21	18	15	11	15		22	42.6667	36	29.3333	20.6667	29.3333
	2	11	22	18	15	10	15
	3	11	21	18	14	10	14
44	1	11	18	15	13	10	13		22	36	30	27.3333	20	27.3333
	2	11	18	15	14	10	14
	3	11	18	15	14	10	14
45	1	10	19	18	15	11	14		20	38.6667	34.6667	28.6667	20.6667	28
	2	10	20	17	14	10	14
	3	10	19	17	14	10	14
46	1	10	19	16	14	10	14		20	36.6667	32	26.6667	20	28.6667
	2	10	18	16	13	10	14
	3	10	18	16	13	10	15
47	1	10	18	16	14	10	14		20	37.3333	33.3333	27.3333	20.6667	28
	2	10	19	17	13	10	14
	3	10	19	17	14	11	14
48	1	10	17	15	14	10	13		20	34	31.3333	27.3333	20	26
	2	10	17	16	13	10	13
	3	10	17	16	14	10	13
49	1	11	20	16	14	11	15		22	40.6667	32	26.6667	21.3333	28.6667
	2	11	21	16	13	11	14
	3	11	20	16	13	10	14
50	1	10	18	16	13	10	14		20	36.6667	32.6667	26.6667	20	26.6667
	2	10	19	17	13	10	13
	3	10	18	16	14	10	13
51	1	11	21	17	14	11	15		22	40	35.3333	28.6667	21.3333	29.3333
	2	11	20	18	14	10	14
	3	11	19	18	15	11	15
52	1	10	18	16	14	10	14		20	36.6667	32.6667	28	20	28
	2	10	18	17	14	10	14
	3	10	19	16	14	10	14
53	1	10	20	17	14	10	15		21.3333	40.6667	34.6667	28	20	30
	2	11	21	18	14	10	15
	3	11	20	17	14	10	15
54	1	10	18	16	14	10	14		20	35.3333	33.3333	28.6667	20	27.3333
	2	10	17	17	15	10	14
	3	10	18	17	14	10	13
55	1	10	19	18	14	10	14		18.6667	38.6667	36	28	20	28
	2	9	20	18	14	10	14
	3	9	19	18	14	10	14
56	1	9	18	17	14	11	15		18.6667	36.6667	35.3333	28	21.3333	30
	2	10	18	18	14	10	15
	3	9	19	18	14	11	15
57	1	11	20	18	14	11	15		21.3333	39.3333	36	28.6667	21.3333	30
	2	10	19	18	14	11	15
	3	11	20	18	15	10	15
58	1	11	19	17	15	11	15		21.3333	38.6667	35.3333	29.3333	22	30
	2	11	20	18	15	11	15
	3	10	19	18	14	11	15
59	1	10	17	15	12	10	13		20	36.6667	30.6667	25.3333	20	27.3333
	2	10	19	15	13	10	14
	3	10	19	16	13	10	14
60	1	10	17	15	13	10	13		19.3333	34	30	26.6667	19.3333	26.6667
	2	9	17	15	14	10	13
	3	10	17	15	13	9	14
61	1	9	18	17	14	10	13		19.3333	36	32	28	19.3333	26.6667
	2	10	18	15	14	10	13
	3	10	18	16	14	9	14
62	1	9	17	16	13	10	14		19.3333	36.6667	30.6667	27.3333	19.3333	27.3333
	2	10	18	15	14	10	13
	3	10	20	15	14	9	14
63	1	10	18	15	14	10	13		19.3333	36	30.6667	26.6667	19.3333	26.6667
	2	9	18	15	13	10	14
	3	10	18	16	13	9	13
64	1	11	18	16	14	10	14		21.3333	36.6667	32.6667	26.6667	20	28
	2	11	19	16	13	10	14
	3	10	18	17	13	10	14
65	1	11	19	18	14	10	15		21.3333	37.3333	35.3333	27.3333	20.6667	28.6667
	2	10	18	17	14	10	14
	3	11	19	18	13	11	14
66	1	10	18	16	14	11	14		20.6667	35.3333	32.6667	28	21.3333	27.3333
	2	10	17	16	14	10	13
	3	11	18	17	14	11	14
67	1	10	18	17	13	11	14		21.3333	36.6667	34	26	20.6667	27.3333
	2	11	18	17	13	10	13
	3	11	19	17	13	10	14
68	1	11	20	18	14	11	15		22	40.6667	35.3333	28	22	30
	2	11	21	18	14	11	15
	3	11	20	17	14	11	15
69	1	10	21	18	14	11	15		21.3333	40	35.3333	27.3333	22.6667	30
	2	11	18	17	13	11	15
	3	11	21	18	14	12	15
70	1	11	23	17	14	9	15		22	44	34.6667	28.6667	20.6667	29.3333
	2	11	21	18	14	11	15
	3	11	22	17	15	11	14
71	1	10	20	15	13	8	14		20.6667	40	30.6667	26	16.6667	28
	2	11	20	16	13	8	14
	3	10	20	15	13	9	14
72	1	10	21	16	14	9	15		18.6667	42.6667	30.6667	28.6667	18	29.3333
	2	9	21	15	14	9	14
	3	9	22	15	15	9	15
73	1	10	21	15	14	8	14		20	42	30	28.6667	16	28
	2	10	21	15	14	8	14
	3	10	21	15	15	8	14
74	1	10	21	16	13	8	13		20.6667	42	32	26.6667	16.6667	26.6667
	2	10	21	16	14	9	14
	3	11	21	16	13	8	13
75	1	11	19	15	13	8	13		21.3333	38.6667	30.6667	26	16	27.3333
	2	10	19	16	13	8	14
	3	11	20	15	13	8	14

## Sheet: S5
Sample	Contigs	Genome Size	Sequencing Coverage	Genes
1-1	90	6126593	48	5462
1-2	66	6228943	64	5527
1-3	82	6217088	78	5501
1-4	50	6201049	86	5503
1-5	163	6200646	20	5527
1-6	69	6199349	91	5485
1-7	92	6223080	42	5522
1-8	75	6145869	89	5461
1-9	58	6222786	88	5511
1-10	69	6180420	87	5472
1-11	61	5906036	92	5229
1-12	68	5937428	92	5260
1-13	72	5936491	79	5265
1-14	60	6245919	72	5538
1-15	57	6241121	52	5534
1-16	59	6234319	89	5533
1-17	66	6222109	31	5525
1-18	63	6233745	90	5532
1-19	65	6200236	90	5485
1-20	71	5903918	92	5229
1-21	54	6235897	88	5532
1-22	49	6236466	87	5529
1-23	61	6215907	88	5506
1-24	57	6235042	87	5533
1-25	62	6234115	75	5531
1-26	60	5897098	80	5214
1-27	77	5903208	85	5229
1-28	65	6233011	77	5529
1-29	47	6234494	66	5529
1-30	67	6200994	91	5482
1-31	61	5888197	92	5214
1-32	64	6234069	68	5529
1-33	52	6235996	87	5530
1-34	62	5906199	90	5229
1-35	47	6231553	86	5529
1-36	45	6234756	86	5532
1-37	62	6265793	89	5551
1-38	73	5896227	64	5209
1-39	58	6252806	89	5539
1-40	63	5909682	78	5227
1-41	50	6228008	38	5524
1-42	61	6252080	90	5540
1-43	63	5906648	86	5229
1-44	59	5949496	92	5271
1-45	49	6232834	88	5529
1-46	52	6252887	88	5540
1-47	66	6260599	87	5548
1-48	55	6251826	87	5541
1-49	59	6234307	42	5529
1-50	74	5905952	96	5231
1-51	75	5904540	52	5230
1-52	62	6206461	34	5506
1-53	72	6167676	27	5487
1-54	53	6246734	89	5536
1-55	67	5904841	88	5232
1-56	51	6134157	89	5471
1-57	55	5950124	91	5270
1-58	47	6235252	87	5536
1-59	61	6266286	89	5552
1-60	48	6234065	86	5534
1-61	60	6234126	62	5529
1-62	52	5898934	68	5217
1-63	50	6234942	88	5530
1-64	66	6221436	60	5510
1-65	65	6220044	24	5524
1-66	58	6235419	87	5523
1-67	57	6251843	88	5539
1-68	47	6234681	87	5533
1-69	53	6235828	71	5534
1-70	51	6236397	87	5529
1-71	60	6204431	76	5491
1-72	55	6211639	76	5509
1-73	45	6202895	93	5486
1-74	54	5939085	76	5260
1-75	59	6235015	82	5521
2-1	40	6331208	86	5571
2-2	51	6330062	45	5567
2-3	37	6332598	85	5569
2-4	43	6332977	86	5568
2-5	62	6329280	66	5568
2-6	38	6330795	88	5572
2-7	59	6325888	74	5568
2-8	53	6331110	85	5573
2-9	49	6329707	86	5564
2-10	32	6330902	85	5568
2-11	44	6329151	84	5565
2-12	37	6332849	82	5571
2-13	31	6331946	86	5567
2-14	37	6331613	86	5574
2-15	33	6330689	86	5569
2-16	34	6330066	56	5571
2-17	33	6330546	85	5568
2-18	50	6328465	80	5569
2-19	35	6329549	82	5567
2-20	32	6330353	83	5569
2-21	32	6329944	84	5575
2-22	29	6330703	84	5571
2-23	29	6330489	84	5568
2-24	32	6331061	73	5571
2-25	36	6330483	73	5574
2-26	29	6330832	84	5569
2-27	41	6330073	84	5572
2-28	25	6332500	86	5571
2-29	35	6330820	85	5570
2-30	44	6329120	86	5572
2-31	30	6334789	54	5571
2-32	34	6329884	81	5570
2-33	33	6332573	82	5573
2-34	39	6334178	83	5573
2-35	27	6328515	80	5572
2-36	31	6330776	80	5569
2-37	29	6331033	87	5575
2-38	26	6331301	86	5574
2-39	26	6336427	86	5569
2-40	39	6329746	42	5572
2-41	31	6331698	63	5572
2-42	39	6333189	61	5572
2-43	42	6329856	60	5568
2-44	31	6334083	80	5575
2-45	30	6330146	45	5568
2-46	30	6334440	86	5569
2-47	32	6330326	85	5572
2-48	69	6315297	19	5567
2-49	29	6331292	87	5569
2-50	47	6330728	54	5572
2-51	34	6333505	85	5572
2-52	30	6333271	87	5574
2-53	31	6331914	84	5570
2-54	34	6332065	85	5571
2-55	31	6333996	85	5575
2-56	26	6330660	83	5570
2-57	28	6331334	84	5572
2-58	27	6335629	85	5572
2-59	29	6334376	83	5576
2-60	27	6334618	84	5574
2-61	28	6335631	86	5572
2-62	26	6331516	84	5570
2-63	29	6330869	84	5572
2-64	26	6331870	87	5567
2-65	67	6297328	18	5569
2-66	33	6332318	57	5574
2-67	34	6332937	40	5570
2-68	28	6335931	85	5574
2-69	33	6334092	85	5577
2-70	26	6333800	85	5574
2-71	30	6331858	82	5570
2-72	26	6331761	76	5568
2-73	27	6331992	86	5572
2-74	444	6222884	18	5599
2-75	36	6328824	35	5575
3-1	80	6739173	47	5963
3-2	69	6743458	76	5958
3-3	78	6743468	74	5959
3-4	70	6742398	77	5963
3-5	73	6740618	77	5961
3-6	74	6741427	77	5955
3-7	69	6745237	78	5967
3-8	72	6740809	75	5969
3-9	74	6742689	77	5965
3-10	76	6742818	75	5958
3-11	72	6744427	75	5966
3-12	72	6742583	76	5965
3-13	77	6743531	79	5966
3-14	75	6742552	77	5970
3-15	75	6744097	59	5961
3-16	69	6744925	80	5964
3-17	75	6744272	74	5963
3-18	73	6737072	52	5962
3-19	77	6742493	73	5964
3-20	84	6738305	72	5965
3-21	79	6738711	72	5968
3-22	74	6743236	69	5963
3-23	72	6744337	77	5962
3-24	72	6746489	77	5967
3-25	72	6740025	77	5967
3-26	75	6742442	78	5966
3-27	78	6742063	75	5960
3-28	70	6743094	72	5966
3-29	73	6745220	77	5957
3-30	69	6743563	73	5967
3-31	70	6743441	77	5961
3-32	71	6742187	76	5967
3-33	71	6741781	75	5963
3-34	69	6743754	75	5964
3-35	74	6741906	76	5963
3-36	70	6744424	77	5960
3-37	75	6742001	77	5956
3-38	67	6740009	55	5959
3-39	68	6742573	75	5965
3-40	68	6744699	78	5962
3-41	75	6739676	74	5965
3-42	72	6742762	77	5967
3-43	75	6741619	77	5967
3-44	80	6739246	73	5967
3-45	72	6742951	75	5965
3-46	71	6744483	65	5961
3-47	70	6742299	77	5964
3-48	71	6744365	78	5966
3-49	74	6744832	78	5957
3-50	66	6744605	76	5965
3-51	73	6744845	74	5965
3-52	76	6742866	77	5964
3-53	69	6741492	77	5970
3-54	73	6743037	75	5961
3-55	70	6741149	75	5969
3-56	77	6744897	78	5959
3-57	77	6742869	78	5967
3-58	76	6743938	75	5967
3-59	76	6741364	77	5966
3-60	71	6745125	80	5968
3-61	82	6736382	56	5961
3-62	69	6714215	77	5943
3-63	76	6743164	78	5964
3-64	75	6741016	77	5963
3-65	78	6703484	74	5931
3-66	74	6742605	78	5965
3-67	74	6743905	77	5965
3-68	69	6745389	75	5964
3-69	87	6744876	75	5968
3-70	65	6743130	74	5968
3-71	75	6742573	75	5967
3-72	74	6739883	43	5961
3-73	72	6705752	77	5935
3-74	80	6741932	76	5957
3-75	70	6742370	67	5961
4-1	26	6308938	64	5565
4-2	49	6207931	17	5480
4-3	29	6308282	66	5563
4-4	31	6309626	39	5570
4-5	30	6309547	61	5564
4-6	31	6307984	40	5569
4-7	21	6221604	79	5492
4-8	29	6308671	46	5567
4-9	30	6309533	52	5567
4-10	55	6299418	18	5573
4-11	27	6218814	27	5489
4-12	78	6292074	16	5567
4-13	38	6308576	32	5576
4-14	27	6218281	70	5485
4-15	26	6309390	78	5566
4-16	35	6307700	29	5570
4-17	28	6309688	92	5564
4-18	26	6310085	89	5563
4-19	44	6300328	22	5568
4-20	20	6220761	64	5489
4-21	50	6305573	24	5573
4-22	28	6307103	51	5568
4-23	27	6310467	65	5571
4-24	36	6305979	30	5570
4-25	26	6310631	66	5565
4-26	43	6304166	22	5576
4-27	76	6292214	17	5576
4-28	35	6307752	42	5567
4-29	128	6266906	16	5565
4-30	32	6308101	36	5565
4-31	25	6311071	68	5567
4-32	33	6311072	29	5574
4-33	34	6222167	28	5496
4-34	30	6307468	53	5569
4-35	25	6310579	74	5567
4-36	24	6311354	91	5565
4-37	26	6311072	79	5570
4-38	27	6309249	77	5564
4-39	52	6299684	20	5565
4-40	30	6310068	58	5569
4-41	26	6308848	90	5567
4-42	28	6311117	74	5565
4-43	52	6300191	19	5570
4-44	25	6311246	77	5566
4-45	43	6307385	29	5573
4-46	57	6297134	19	5564
4-47	26	6309837	90	5564
4-48	30	6309706	76	5567
4-49	28	6309111	34	5570
4-50	29	6309941	78	5565
4-51	28	6308890	86	5564
4-52	42	6306758	26	5569
4-53	30	6308125	81	5564
4-54	30	6309997	32	5569
4-55	30	6308572	37	5567
4-56	28	6310652	62	5565
4-57	31	6307681	68	5565
4-58	43	6301483	22	5571
4-59	52	6301086	19	5560
4-60	28	6309850	38	5570
4-61	37	6305241	35	5570
4-62	31	6309976	31	5572
4-63	30	6308774	72	5570
4-64	28	6309841	78	5570
4-65	28	6308232	75	5564
4-66	30	6310243	71	5568
4-67	32	6308889	69	5565
4-68	48	6304434	22	5578
4-69	29	6310524	66	5567
4-70	31	6308595	58	5568
4-71	29	6311466	67	5567
4-72	24	6311889	71	5565
4-73	27	6310807	64	5572
4-74	32	6308385	67	5566
4-75	30	6309650	85	5564

## Sheet: S6
AK
(R2 = .94, F(1,2) = 32.33, p = .03)
MEM
(R2 = .89, F(1,2) = 16.41, p = .056)
TZP
(R2 = .98, F(1,2) = 91.65, p = .011)
CIP
(R2 = .16, F(1,2) = .37, p = .60)
TOB
(R2 = .98, F(1,2) = 100, p = .0099)
CAZ
(R2 = .76, F(1,2) = 6.43, p = .13)

## Sheet: S7
Gene Name	Locus Tag	Function	Patient 1 Prevalence	Patient 2 Prevalence	Patient 3 Prevalence	Patient 4 Prevalence
algG	PA3545	alginate biosynthesis	28/75 (3 mutations)	9/75	1/75	17/75
fha1	PA0081	accessory element T6SS	8/75 (2 mutations)	6/75 (3 mutations)	2/75	20/75
gbcB	PA5411	glycine betaine catabolism	4/75 (2 mutations)	3/75	1/75	16/75
pscP	PA1695	type III secretion - translocation protein	50/75 (3 mutations)	2/75	21/75 (3 mutations)	18/75

## Sheet: S8
	Number of nucleotides allocated to each category in the PAO1 genome	Number of identified non-synonymous SNPs or microindels found in each category in each respective patient					Number of expected non-synonymous SNPs and microindels for each category and for each patient, normalizing for their relative frequency in the PAO1 genome					Individual (O-E)2/E values for each category and independent test. The top 30% of (O-E)2/E values in each test are denoted with a green circle. Categories with green circles in at least 3 of 4 patients are highlighted. Note that technically P4 does not meet the assumptions of a chi-squared test, but the deviance from expected values for each category are used here to determine enrichment of varia…
Category	PAO1	P1	P2	P3	P4		PAO1 - P1	PAO1 - P2	PAO1 - P3	PAO1 - P4		P1 (O-E)2/E	P2 (O-E)2/E	P3 (O-E)2/E	P4 (O-E)2/E
Adaptation/ protection	235351	151	51	40	2		122.958	58.9516	47.134	1.63944		6.39519	1.07255	1.07977	0.079296
Amino acid biosynthesis and metabolism	297224	139	79	45	1		155.284	74.4498	59.5254	2.07045		1.70755	0.278094	3.54447	0.553435
Antibiotic resistance and susceptibility	77953	46	25	24	2		40.7262	19.526	15.6117	0.543017		0.682913	1.53462	4.50707	3.90927
Biosynthesis of cofactors, prosthetic groups, and carriers	151235	89	40	27	1		79.0121	37.8819	30.288	1.0535		1.26256	0.118426	0.356936	0.00271643
Carbon compound catabolism	201334	83	58	50	1		105.186	50.4309	40.3214	1.40248		4.67957	1.13603	2.32323	0.115504
Cell division	29482	16	3	7	0		15.4028	7.38477	5.90439	0.20537		0.0231581	2.60349	0.2033	0.20537
Cell wall/ LPS/ capsule	209845	112	52	36	2		109.633	52.5628	42.0259	1.46177		0.0511164	0.00602595	0.864019	0.198179
Central intermediary metabolism	115878	56	20	20	1		60.54	29.0256	23.207	0.8072		0.340465	2.80653	0.44318	0.0460502
Chaperones and heat shock proteins	49281	23	10	14	0		25.7467	12.3441	9.86956	0.343289		0.293016	0.445135	1.7286	0.343289
Chemotaxis	85994	70	16	12	0		44.9272	21.5401	17.2221	0.59903		13.9925	1.42492	1.58345	0.59903
DNA replication, recombination, modification, and repair	125612	68	24	20	0		65.6255	31.4638	25.1564	0.875007		0.0859149	1.77055	1.05694	0.875007
Energy metabolism	233565	112	65	43	1		122.025	58.5043	46.7763	1.627		0.823629	0.72122	0.304865	0.241629
Fatty acid and phospholipid metabolism	69017	29	12	13	0		36.0577	17.2876	13.8221	0.480769		1.38142	1.61729	0.0488969	0.480769
Hypothetical, unclassified, unknown	1570061	780	435	290	4		820.272	393.275	314.438	10.937		1.97723	4.42686	1.89927	4.39989
Membrane proteins	774526	383	189	172	10		404.648	194.006	155.115	5.39531		1.15815	0.129187	1.83798	3.92993
Non-coding RNA gene	28604	1	0	0	0		14.9441	7.16484	5.72855	0.199254		13.011	7.16484	5.72855	0.199254
Motility and attachment	137881	72	33	22	0		72.0354	34.537	27.6136	0.960472		1.73974e-05	0.0683987	1.14118	0.960472
Nucleotide biosynthesis and metabolism	99010	40	21	20	0		51.7274	24.8004	19.8288	0.689699		2.65878	0.582375	0.00147752	0.689699
Protein secretion/ export apparatus	107907	75	31	38	3		56.3756	27.029	21.6106	0.751675		6.15281	0.583415	12.4296	6.72494
Putative enzymes	549534	277	121	110	1		287.102	137.649	110.056	3.82803		0.355446	2.01384	2.82328e-05	2.08926
Phage, transposon, plasmid	46357	11	3	2	0		24.219	11.6117	9.28396	0.32292		7.21511	6.38676	5.71481	0.32292
Secreted factors (toxins, enzymes, alginate)	138885	84	35	40	1		72.5599	34.7885	27.8146	0.967466		1.80368	0.00128634	5.3383	0.00109407
Transcription, RNA processing, and degradation	67760	32	17	10	0		35.401	16.9728	13.5704	0.472013		0.326728	4.36214e-05	0.939364	0.472013
Transcriptional regulators	395085	232	117	97	1		206.411	98.9624	79.1241	2.75214		3.17239	3.28765	4.03857	1.1155
Translation, post-translational modification, degradation	184017	89	41	28	6		96.139	46.0933	36.8533	1.28185		0.530118	0.562808	2.12683	17.3662
Transport of small molecules	742854	412	175	171	9		388.101	186.073	148.772	5.17468		1.47166	0.65894	3.32104	2.82782
Two-component regulatory systems	166410	118	53	29	2		86.9403	41.683	33.3271	1.1592		11.0962	3.07257	0.56182	0.609849
Total	6890662	3600	1726	1380	48							χ2 = Σ(O-E)2/E
											χ2	82.6482	44.4738	63.1235
											p-value	8.14184e-08	0.013435	6.28845e-05
R Code for Patient 4 Exact Multinomial Test (Monte Carlo Simulation)
library(XNomial)
xmonte(observed, expected, ntrials = 1e+05, statName = "Prob", histobins = T, showCurve = T, detail = 2, safety = 1e+08)
OUTPUT:
P value (Prob) = 0.00059 ± 7.679e-05

## Sheet: S9
Gene Name	Locus Tag	Function
acsB	PA4733	acetate metabolism
aer2	PA0176	aerotaxis receptor
algE	PA3544	alginate biosynthesis
ampC	PA4110	beta lactamase
aph	PA4119	aminoglycoside resistance
aprF	PA1248	alkaline protease secretion
atpB	PA5560	ATP synthase
atuA	PA2886	citronellol catabolism
bfiS	PA4197	biofilm formation
braF	PA1071	branched chain amino acid transport
clpB	PA4542	heat shock, thermotolerance
cobN	PA2944	cobalamin biosynthesis
cupC3	PA0994	fimbrial structures
dbpA	PA0455	RNA helicase
desB	PA4888	fatty acid desaturase
dipZ	PA4845	c-type cytochrome synthesis
estX	PA1771	hypothesized function
femA	PA1910	ferric mycobactin receptor
fliF	PA1101	flagella assembly
gdhB	PA3068	arginine catabolism
gidB	PA5564	post-translation methylation of 16S RNA
gltB	PA5036	glutamate synthase
gltD	PA5035	glutamate synthase
hasR	PA3408	heme uptake
hslU	PA5054	heat shock, thermotolerance
kdpD	PA1636	potassium transport
ladS	PA3974	type III secretion, biofilm polysaccharides, transcription of small regulatory RNA (RsmZ)
mexE	PA2493	RND efflux
mobA	PA3030	nitrogen metabolism
mucR	PA1727	alginate biosynthesis
nirB	PA1781	nitrate reductase
nirC	PA0517	heme d1 biosynthesis
nirJ	PA0511	heme d1 biosynthesis
nrdA	PA1156	building blocks for DNA synthesis
nrdD	PA1920	building blocks for DNA synthesis
oprM	PA0427	outer membrane efflux pump
pbpC	PA2272	penicillin binding protein
phuR	PA4710	heme uptake
pilY1	PA4554	type IV pili
pirA	PA0931	ferric enterobactin receptor
piv	PA4175	mediates virulence
plsB	PA3673	synthesis of various membrane glycerophospholipids
polB	PA1886	DNA polymerase II
ppc	PA3687	PEP carboxylase
pqsH	PA2587	PQS biosynthesis
pscB	PA1715	type III secretion
pvdL	PA2424	pyoverdine biosynthesis
pykF	PA1498	glycolysis, ATP production
rocS1	PA3946	sensor kinase, regulates fimbriae
sadB	PA5346	surface attachment, biofilms
selB	PA4807	incorporates selenocysteine into protein
spoT	PA5338	modulates stress response
spuG	PA0303	polyamine uptake and utilization
toxA	PA1148	exotoxin A
trpE	PA0609	anthranillate synthetase
ureC	PA4868	urease production
wbpX	PA5449	LPS biosynthesis

## Sheet: S10
Position	Reference	Alternative	Type1	Type2	Impact	Locus	DNA	Amino Acid
59291	C	T	TYPE=snp	intergenic_region	MODIFIER	PA2425-PA2424	n.59291C>T
61613	A	G	TYPE=snp	missense_variant	MODERATE	PA2424	c.2255A>G	p.Gln752Arg
62590	A	G	TYPE=snp	missense_variant	MODERATE	PA2424	c.3232A>G	p.Ser1078Gly
62789	G	A	TYPE=snp	missense_variant	MODERATE	PA2424	c.3431G>A	p.Arg1144His
63599	T	C	TYPE=snp	missense_variant	MODERATE	PA2424	c.4241T>C	p.Leu1414Pro
64409	A	G	TYPE=snp	missense_variant	MODERATE	PA2424	c.5051A>G	p.Asp1684Gly
64606	G	A	TYPE=snp	missense_variant	MODERATE	PA2424	c.5248G>A	p.Ala1750Thr
67279	C	T	TYPE=snp	stop_gained	HIGH	PA2424	c.7921C>T	p.Gln2641*
68560	C	T	TYPE=snp	missense_variant	MODERATE	PA2424	c.9202C>T	p.Arg3068Cys
69703	T	C	TYPE=snp	missense_variant	MODERATE	PA2424	c.10345T>C	p.Trp3449Arg
69707	C	T	TYPE=snp	missense_variant	MODERATE	PA2424	c.10349C>T	p.Pro3450Leu
72592	A	G	TYPE=snp	missense_variant	MODERATE	PA2424	c.13231A>G	p.Thr4411Ala
75405	T	C	TYPE=snp	synonymous_variant	LOW	PA2420	c.870A>G	p.Pro290Pro
78372	C	T	TYPE=snp	intergenic_region	MODIFIER	PA2421-PA2419	n.78372C>T
78746	G	A	TYPE=snp	intergenic_region	MODIFIER	PA2421-PA2419	n.78746G>A
80371	C	CG	TYPE=ins	intragenic_variant	MODIFIER	PA2418	n.80371_80372insG
83422	C	T	TYPE=snp	missense_variant	MODERATE	PA2414	c.907C>T	p.Pro303Ser
84364	G	A	TYPE=snp	synonymous_variant	LOW	PA2413	c.351G>A	p.Gln117Gln
84434	A	G	TYPE=snp	missense_variant	MODERATE	PA2413	c.421A>G	p.Thr141Ala
84466	A	G	TYPE=snp	synonymous_variant	LOW	PA2413	c.453A>G	p.Val151Val
84541	G	A	TYPE=snp	synonymous_variant	LOW	PA2413	c.528G>A	p.Gly176Gly
89082	A	G	TYPE=snp	missense_variant	MODERATE	PA2408	c.74T>C	p.Leu25Pro
89719	C	A	TYPE=snp	synonymous_variant	LOW	PA2407	c.387G>T	p.Leu129Leu
94567	C	T	TYPE=snp	synonymous_variant	LOW	PA2402	c.1482C>T	p.Tyr494Tyr
94606	C	T	TYPE=snp	synonymous_variant	LOW	PA2402	c.1521C>T	p.Tyr507Tyr
95966	GCG	ACC	TYPE=complex	missense_variant	MODERATE	PA2402	c.2881_2883delGCGinsACC	p.Ala961Thr
95989	A	G	TYPE=snp	synonymous_variant	LOW	PA2402	c.2904A>G	p.Thr968Thr
96031	A	G	TYPE=snp	synonymous_variant	LOW	PA2402	c.2946A>G	p.Leu982Leu
100285	C	T	TYPE=snp	synonymous_variant	LOW	PA2402	c.7200C>T	p.Ser2400Ser
102143	C	T	TYPE=snp	missense_variant	MODERATE	PA2402	c.9058C>T	p.Arg3020Cys
104068	A	G	TYPE=snp	synonymous_variant	LOW	PA2402	c.10983A>G	p.Ala3661Ala
106117	T	C	TYPE=snp	synonymous_variant	LOW	PA2402	c.13032T>C	p.His4344His
106813	C	A	TYPE=snp	synonymous_variant	LOW	PA2402	c.13728C>A	p.Ala4576Ala
106846	G	A	TYPE=snp	synonymous_variant	LOW	PA2402	c.13761G>A	p.Glu4587Glu
106852	G	T	TYPE=snp	synonymous_variant	LOW	PA2402	c.13767G>T	p.Arg4589Arg
108462	C	T	TYPE=snp	missense_variant	MODERATE	PA2402	c.15377C>T	p.Ala5126Val
110781	C	T	TYPE=snp	missense_variant	MODERATE	PA2400	c.2147C>T	p.Thr716Met
111336	A	G	TYPE=snp	missense_variant	MODERATE	PA2400	c.2702A>G	p.Asp901Gly
111405	A	AG	TYPE=ins	frameshift_variant	HIGH	PA2400	c.2777dupG	p.Glu927fs
113199	G	A	TYPE=snp	missense_variant	MODERATE	PA2400	c.4565G>A	p.Arg1522Gln
113389	A	G	TYPE=snp	synonymous_variant	LOW	PA2400	c.4755A>G	p.Glu1585Glu
113395	T	G	TYPE=snp	synonymous_variant	LOW	PA2400	c.4761T>G	p.Arg1587Arg
114751	G	A	TYPE=snp	synonymous_variant	LOW	PA2400	c.6117G>A	p.Pro2039Pro
115153	TC	T	TYPE=del	intragenic_variant	MODIFIER	PA2399	n.115154delC
115359	A	G	TYPE=snp	intragenic_variant	MODIFIER	PA2399	n.115359A>G
118956	A	G	TYPE=snp	missense_variant	MODERATE	PA2399	c.3488A>G	p.Gln1163Arg
119136	C	T	TYPE=snp	missense_variant	MODERATE	PA2399	c.3668C>T	p.Ala1223Val
119268	C	T	TYPE=snp	missense_variant	MODERATE	PA2399	c.3800C>T	p.Thr1267Ile
119353	A	C	TYPE=snp	synonymous_variant	LOW	PA2399	c.3885A>C	p.Ala1295Ala
121337	T	C	TYPE=snp	synonymous_variant	LOW	PA2399	c.5869T>C	p.Leu1957Leu
121345	G	A	TYPE=snp	synonymous_variant	LOW	PA2399	c.5877G>A	p.Gln1959Gln
121400	G	T	TYPE=snp	missense_variant	MODERATE	PA2399	c.5932G>T	p.Ala1978Ser
122018	G	A	TYPE=snp	missense_variant	MODERATE	PA2399	c.6550G>A	p.Val2184Met
122789	C	T	TYPE=snp	missense_variant	MODERATE	PA2398	c.2290G>A	p.Asp764Asn
122816	A	G	TYPE=snp	missense_variant	MODERATE	PA2398	c.2263T>C	p.Phe755Leu
123598	C	T	TYPE=snp	missense_variant	MODERATE	PA2398	c.1481G>A	p.Cys494Tyr
123599	A	G	TYPE=snp	missense_variant	MODERATE	PA2398	c.1480T>C	p.Cys494Arg
123614	T	C	TYPE=snp	missense_variant	MODERATE	PA2398	c.1465A>G	p.Ser489Gly
123998	C	T	TYPE=snp	missense_variant	MODERATE	PA2398	c.1081G>A	p.Gly361Ser
124372	G	C	TYPE=snp	missense_variant	MODERATE	PA2398	c.707C>G	p.Thr236Arg
124393	A	G	TYPE=snp	missense_variant	MODERATE	PA2398	c.686T>C	p.Val229Ala
124481	A	G	TYPE=snp	missense_variant	MODERATE	PA2398	c.598T>C	p.Tyr200His
125005	A	G	TYPE=snp	missense_variant	MODERATE	PA2398	c.74T>C	p.Leu25Pro
125087	G	A	TYPE=snp	intergenic_region	MODIFIER	PA2398-PA2397	n.125087G>A
125132	A	G	TYPE=snp	intergenic_region	MODIFIER	PA2398-PA2397	n.125132A>G
125792	CG	C,CGG	TYPE=del	frameshift_variant	HIGH	PA2397	c.1037_1038ins"C	p.Pro346fs
125976	T	C	TYPE=snp	synonymous_variant	LOW	PA2397	c.855A>G	p.Gly285Gly
127401	A	G	TYPE=snp	missense_variant	MODERATE	PA2396	c.194A>G	p.Glu65Gly
129478	A	G	TYPE=snp	missense_variant	MODERATE	PA2394	c.793T>C	p.Trp265Arg
129758	C	T	TYPE=snp	synonymous_variant	LOW	PA2394	c.513G>A	p.Leu171Leu
133249	C	T	TYPE=snp	synonymous_variant	LOW	PA2392	c.1395C>T	p.Phe465Phe
133612	C	T	TYPE=snp	missense_variant	MODERATE	PA2391	c.1351G>A	p.Ala451Thr
136230	T	C	TYPE=snp	missense_variant	MODERATE	PA2390	c.730A>G	p.Ser244Gly
136938	C	T	TYPE=snp	missense_variant	MODERATE	PA2390	c.22G>A	p.Val8Ile
137220	G	A	TYPE=snp	synonymous_variant	LOW	PA2389	c.915C>T	p.Gly305Gly
138145	G	A	TYPE=snp	intergenic_region	MODIFIER	PA2389-PA2388	n.138145G>A
139156	G	GGGTGCA,GGCGTGCA	TYPE=ins	frameshift_variant&missense_variant	HIGH	PA2388	c.68delCinsTGCACCC"	p.Pro23fs
139297	AAATTT	A	TYPE=del	intergenic_region	MODIFIER	PA2388-PA2387	n.139298_139302delAATTT
139367	G	T	TYPE=snp	intergenic_region	MODIFIER	PA2388-PA2387	n.139367G>T
139396	C	T	TYPE=snp	missense_variant	MODERATE	PA2387	c.10C>T	p.His4Tyr
139415	G	A	TYPE=snp	missense_variant	MODERATE	PA2387	c.29G>A	p.Arg10Gln
145981	C	T	TYPE=snp	synonymous_variant	LOW	PA2382	c.678C>T	p.Ala226Ala
146412	A	C	TYPE=snp	missense_variant	MODERATE	PA2382	c.1109A>C	p.Glu370Ala
146556	T	C	TYPE=snp	missense_variant	MODERATE	PA2381	c.209A>G	p.Asp70Gly
148020	C	T	TYPE=snp	missense_variant	MODERATE	PA2379	c.461C>T	p.Ala154Val
148293	C	T	TYPE=snp	synonymous_variant	LOW	PA2378	c.267C>T	p.Ser89Ser
149192	C	T	TYPE=snp	missense_variant	MODERATE	PA2378	c.1166C>T	p.Ala389Val
149299	C	T	TYPE=snp	missense_variant	MODERATE	PA2378	c.1273C>T	p.Pro425Ser
151265	T	C	TYPE=snp	missense_variant	MODERATE	PA2377	c.769A>G	p.Lys257Glu
151549	A	G	TYPE=snp	missense_variant	MODERATE	PA2377	c.485T>C	p.Val162Ala
152728	T	C	TYPE=snp	missense_variant	MODERATE	PA2376	c.79A>G	p.Ile27Val
154625	T	A	TYPE=snp	missense_variant	MODERATE	PA2373	c.1430A>T	p.Glu477Val
156939	A	T	TYPE=snp	missense_variant	MODERATE	PA2372	c.36T>A	p.Asp12Glu
157547	CG	C,CGG,CGGG,CGGGG	TYPE=ins	frameshift_variant	HIGH	PA2371	c.1997dupC	p.Gly667fs
158296	C	T	TYPE=snp	missense_variant	MODERATE	PA2371	c.1250G>A	p.Arg417Gln
164092	A	G	TYPE=snp	missense_variant	MODERATE	PA2366	c.706T>C	p.Tyr236His
167037	C	T	TYPE=snp	missense_variant	MODERATE	PA2363	c.928C>T	p.Arg310Cys
167560	C	T	TYPE=snp	synonymous_variant	LOW	PA2362	c.102C>T	p.Gly34Gly
170134	G	A	TYPE=snp	missense_variant	MODERATE	PA2361	c.1921G>A	p.Gly641Ser
172002	C	T	TYPE=snp	synonymous_variant	LOW	PA2361	c.3789C>T	p.Thr1263Thr
173590	T	C	TYPE=snp	missense_variant	MODERATE	PA2359	c.355T>C	p.Phe119Leu
173872	C	T	TYPE=snp	missense_variant	MODERATE	PA2359	c.637C>T	p.Arg213Cys
174751	C	T	TYPE=snp	synonymous_variant	LOW	PA2358	c.318C>T	p.Val106Val
175853	C	T	TYPE=snp	synonymous_variant	LOW	PA2356	c.301C>T	p.Leu101Leu
176314	C	T	TYPE=snp	synonymous_variant	LOW	PA2356	c.762C>T	p.Ala254Ala
176708	C	T	TYPE=snp	intergenic_region	MODIFIER	PA2356-PA2355	n.176708C>T
178387	C	T	TYPE=snp	missense_variant	MODERATE	PA2354	c.479C>T	p.Pro160Leu
180171	C	T	TYPE=snp	missense_variant	MODERATE	PA2353	c.961C>T	p.His321Tyr
182115	A	G	TYPE=snp	missense_variant	MODERATE	PA2351	c.275T>C	p.Val92Ala
184609	GC	G	TYPE=del	frameshift_variant	HIGH	PA2348	c.1084delG	p.Ala362fs
185191	AT	GC	TYPE=complex	missense_variant	MODERATE	PA2348	c.502_503delATinsGC	p.Ile168Ala
185192	T	C	TYPE=snp	missense_variant	MODERATE	PA2348	c.502A>G	p.Ile168Val
188111	G	A	TYPE=snp	missense_variant	MODERATE	PA2346	c.64C>T	p.Leu22Phe
190860	T	A	TYPE=snp	missense_variant	MODERATE	PA2343	c.1667A>T	p.His556Leu
190878	C	T	TYPE=snp	missense_variant	MODERATE	PA2343	c.1649G>A	p.Cys550Tyr
192665	A	G	TYPE=snp	missense_variant	MODERATE	PA2342	c.1159T>C	p.Ser387Pro
192802	C	CG	TYPE=ins	frameshift_variant	HIGH	PA2342	c.1021dupC	p.Arg341fs
193931	AGG	AG,AGGG,A	TYPE=del	frameshift_variant&missense_variant	HIGH	PA2341	c.1027_1028delCCins"	p.Pro343fs
195394	C	T	TYPE=snp	missense_variant	MODERATE	PA2340	c.439G>A	p.Val147Ile
195924	G	C	TYPE=snp	synonymous_variant	LOW	PA2339	c.852C>G	p.Gly284Gly
196352	T	C	TYPE=snp	missense_variant	MODERATE	PA2339	c.424A>G	p.Lys142Glu
197299	C	CG,CGG,CGGGGG	TYPE=ins	frameshift_variant&missense_variant	HIGH	PA2338	c.863delGinsCG"	p.Arg288fs
198260	A	G	TYPE=snp	intergenic_region	MODIFIER	PA2338-PA2337	n.198260A>G
199032	C	T	TYPE=snp	missense_variant	MODERATE	PA2337	c.193G>A	p.Ala65Thr
199246	A	G	TYPE=snp	intergenic_region	MODIFIER	PA2337-PA2336	n.199246A>G
204675	A	G	TYPE=snp	missense_variant	MODERATE	PA2333	c.410A>G	p.Tyr137Cys
204811	T	C	TYPE=snp	synonymous_variant	LOW	PA2333	c.546T>C	p.Ala182Ala
205582	C	T	TYPE=snp	synonymous_variant	LOW	PA2333	c.1317C>T	p.Gly439Gly
206211	A	G	TYPE=snp	missense_variant	MODERATE	PA2332	c.578T>C	p.Val193Ala
208414	A	C	TYPE=snp	missense_variant	MODERATE	PA2330	c.912A>C	p.Gln304His
209577	G	A	TYPE=snp	missense_variant	MODERATE	PA2328	c.209G>A	p.Gly70Asp
211483	CG	C	TYPE=del	intergenic_region	MODIFIER	PA2327-PA2326	n.211484delG
211496	C	AT	TYPE=complex	intergenic_region	MODIFIER	PA2327-PA2326	n.211496delCinsAT
211537	CC	GT	TYPE=complex	intergenic_region	MODIFIER	PA2327-PA2326	n.211537_211538delCCinsGT
211544	T	A	TYPE=snp	intergenic_region	MODIFIER	PA2327-PA2326	n.211544T>A
211810	G	A	TYPE=snp	missense_variant	MODERATE	PA2326	c.50G>A	p.Arg17His
211966	A	G	TYPE=snp	missense_variant	MODERATE	PA2326	c.206A>G	p.Asn69Ser
214676	G	T	TYPE=snp	missense_variant	MODERATE	PA2324	c.1080C>A	p.Ser360Arg
215769	A	G	TYPE=snp	intergenic_region	MODIFIER	PA2324-PA2323	n.215769A>G
215964	A	G	TYPE=snp	intergenic_region	MODIFIER	PA2324-PA2323	n.215964A>G
217726	T	TG	TYPE=ins	intergenic_region	MODIFIER	PA2323-PA2322	n.217726_217727insG
218728	C	T	TYPE=snp	missense_variant	MODERATE	PA2322	c.556G>A	p.Gly186Ser
219032	G	A	TYPE=snp	synonymous_variant	LOW	PA2322	c.252C>T	p.Ala84Ala
221993	C	T	TYPE=snp	missense_variant	MODERATE	PA2317	c.1249G>A	p.Ala417Thr
222647	C	T	TYPE=snp	missense_variant	MODERATE	PA2317	c.595G>A	p.Gly199Ser
223290	C	T	TYPE=snp	intergenic_region	MODIFIER	PA2317-PA2316	n.223290C>T
224587	G	A	TYPE=snp	missense_variant	MODERATE	PA2315	c.235G>A	p.Ala79Thr
224714	A	G	TYPE=snp	missense_variant	MODERATE	PA2315	c.362A>G	p.His121Arg
224915	A	G	TYPE=snp	missense_variant	MODERATE	PA2315	c.563A>G	p.Glu188Gly
226307	C	T	TYPE=snp	synonymous_variant	LOW	PA2314	c.780C>T	p.Ala260Ala
231868	C	T	TYPE=snp	synonymous_variant	LOW	PA2307	c.301C>T	p.Leu101Leu
233303	A	G	TYPE=snp	missense_variant	MODERATE	PA2305	c.47A>G	p.Lys16Arg
234070	C	T	TYPE=snp	missense_variant	MODERATE	PA2305	c.814C>T	p.Arg272Cys
234150	C	A	TYPE=snp	synonymous_variant	LOW	PA2305	c.894C>A	p.Arg298Arg
234622	A	T	TYPE=snp	missense_variant	MODERATE	PA2305	c.1366A>T	p.Ile456Phe
236202	C	T	TYPE=snp	synonymous_variant	LOW	PA2305	c.2946C>T	p.Ser982Ser
236809	T	C	TYPE=snp	missense_variant	MODERATE	PA2305	c.3553T>C	p.Ser1185Pro
243883	C	T	TYPE=snp	missense_variant	MODERATE	PA2302	c.4724C>T	p.Pro1575Leu
244526	T	C	TYPE=snp	synonymous_variant	LOW	PA2302	c.5367T>C	p.Ser1789Ser
246300	G	A	TYPE=snp	intergenic_region	MODIFIER	PA2301-PA2300	n.246300G>A
246686	GCGC	CGT	TYPE=complex	frameshift_variant&missense_variant	HIGH	PA2300	c.320_323delGCGCinsCGT	p.Gly107fs
246689	C	T	TYPE=snp	missense_variant	MODERATE	PA2300	c.323C>T	p.Ala108Val
246901	G	A	TYPE=snp	missense_variant	MODERATE	PA2300	c.535G>A	p.Ala179Thr
248607	C	T	TYPE=snp	synonymous_variant	LOW	PA2299	c.615C>T	p.Gly205Gly
249972	C	T	TYPE=snp	missense_variant	MODERATE	PA2298	c.1234C>T	p.Arg412Cys
250009	C	T	TYPE=snp	missense_variant	MODERATE	PA2298	c.1271C>T	p.Ala424Val
250996	C	T	TYPE=snp	missense_variant	MODERATE	PA2296	c.68C>T	p.Thr23Ile
252651	G	T	TYPE=snp	missense_variant	MODERATE	PA2295	c.292G>T	p.Ala98Ser
253348	G	A	TYPE=snp	synonymous_variant	LOW	PA2294	c.195G>A	p.Arg65Arg
253422	A	G	TYPE=snp	missense_variant	MODERATE	PA2294	c.269A>G	p.Gln90Arg
253800	G	GC	TYPE=ins	frameshift_variant	HIGH	PA2294	c.652dupC	p.Arg218fs
255117	C	T	TYPE=snp	missense_variant	MODERATE	PA2292	c.151C>T	p.Arg51Trp
256872	A	G	TYPE=snp	missense_variant	MODERATE	PA2291	c.1166A>G	p.Tyr389Cys
261220	C	T	TYPE=snp	missense_variant	MODERATE	PA2289	c.1576C>T	p.Arg526Cys
262878	A	AG	TYPE=ins	frameshift_variant	HIGH	PA2286	c.871dupC	p.Leu291fs
263327	C	T	TYPE=snp	synonymous_variant	LOW	PA2286	c.423G>A	p.Ala141Ala
263468	C	T	TYPE=snp	synonymous_variant	LOW	PA2286	c.282G>A	p.Leu94Leu
266081	G	A	TYPE=snp	missense_variant	MODERATE	PA2284	c.365C>T	p.Thr122Met
268938	T	C	TYPE=snp	synonymous_variant	LOW	PA2280	c.477A>G	p.Pro159Pro
269365	C	CG	TYPE=ins	frameshift_variant	HIGH	PA2280	c.53dupC	p.Ser19fs
271580	T	C	TYPE=snp	intergenic_region	MODIFIER	PA2277-PA2276	n.271580T>C
271765	T	C	TYPE=snp	missense_variant	MODERATE	PA2276	c.784A>G	p.Thr262Ala
272170	G	A	TYPE=snp	missense_variant	MODERATE	PA2276	c.379C>T	p.Pro127Ser
273578	G	A	TYPE=snp	synonymous_variant	LOW	PA2275	c.822G>A	p.Pro274Pro
274726	A	G	TYPE=snp	synonymous_variant	LOW	PA2273	c.429A>G	p.Gly143Gly
276143	C	T	TYPE=snp	missense_variant	MODERATE	PA2272	c.331G>A	p.Ala111Thr
277120	A	G	TYPE=snp	stop_lost&splice_region_variant	HIGH	PA2270	c.589T>C	p.Ter197Argext*?
277531	G	C	TYPE=snp	missense_variant	MODERATE	PA2270	c.178C>G	p.Leu60Val
277676	C	T	TYPE=snp	synonymous_variant	LOW	PA2270	c.33G>A	p.Glu11Glu
280796	C	T	TYPE=snp	missense_variant	MODERATE	PA2267	c.616C>T	p.Pro206Ser
284970	G	A	TYPE=snp	synonymous_variant	LOW	PA2264	c.6C>T	p.Pro2Pro
285643	C	T	TYPE=snp	missense_variant	MODERATE	PA2263	c.487G>A	p.Gly163Arg
285708	C	T	TYPE=snp	missense_variant	MODERATE	PA2263	c.422G>A	p.Gly141Asp
286460	T	C	TYPE=snp	synonymous_variant	LOW	PA2262	c.996A>G	p.Leu332Leu
287884	T	C	TYPE=snp	synonymous_variant	LOW	PA2261	c.585A>G	p.Leu195Leu
288950	C	T	TYPE=snp	stop_gained	HIGH	PA2260	c.294G>A	p.Trp98*
289253	T	C	TYPE=snp	intergenic_region	MODIFIER	PA2260-PA2259	n.289253T>C
291855	TG	TGG,TGGG,T	TYPE=del	intergenic_region	MODIFIER	PA2258-PA2257	n.291855_291856delTGins"TGG
291978	C	T	TYPE=snp	intergenic_region	MODIFIER	PA2258-PA2257	n.291978C>T
292284	A	AG	TYPE=ins	frameshift_variant	HIGH	PA2257	c.435dupC	p.Cys146fs
292565	CCGT	C	TYPE=del	disruptive_inframe_deletion	MODERATE	PA2257	c.152_154delACG	p.Asp51del
295389	A	G	TYPE=snp	missense_variant	MODERATE	PA2254	c.757T>C	p.Ser253Pro
296913	T	A	TYPE=snp	missense_variant	MODERATE	PA2253	c.434A>T	p.His145Leu
297421	CG	C	TYPE=del	intergenic_region	MODIFIER	PA2253-PA2252	n.297422delG
297428	G	A	TYPE=snp	intergenic_region	MODIFIER	PA2253-PA2252	n.297428G>A
297760	C	T	TYPE=snp	missense_variant	MODERATE	PA2252	c.1132G>A	p.Gly378Ser
300791	C	T	TYPE=snp	synonymous_variant	LOW	PA2250	c.615G>A	p.Val205Val
301415	C	T	TYPE=snp	synonymous_variant	LOW	PA2249	c.1281G>A	p.Leu427Leu
302456	T	C	TYPE=snp	synonymous_variant	LOW	PA2249	c.240A>G	p.Glu80Glu
303761	T	C	TYPE=snp	missense_variant	MODERATE	PA2247	c.1217A>G	p.Gln406Arg
304125	T	C	TYPE=snp	missense_variant	MODERATE	PA2247	c.853A>G	p.Thr285Ala
306475	A	G	TYPE=snp	missense_variant	MODERATE	PA2244	c.641T>C	p.Leu214Pro
306679	A	G	TYPE=snp	missense_variant	MODERATE	PA2244	c.437T>C	p.Leu146Pro
306908	C	T	TYPE=snp	missense_variant	MODERATE	PA2244	c.208G>A	p.Asp70Asn
308046	C	G	TYPE=snp	missense_variant	MODERATE	PA2243	c.859G>C	p.Ala287Pro
309990	C	T	TYPE=snp	missense_variant	MODERATE	PA2242	c.148G>A	p.Glu50Lys
310682	C	T	TYPE=snp	synonymous_variant	LOW	PA2241	c.969G>A	p.Arg323Arg
312381	C	T	TYPE=snp	synonymous_variant	LOW	PA2240	c.708G>A	p.Ala236Ala
312390	C	T	TYPE=snp	synonymous_variant	LOW	PA2240	c.699G>A	p.Leu233Leu
313584	G	A	TYPE=snp	missense_variant	MODERATE	PA2239	c.611C>T	p.Pro204Leu
314403	T	C	TYPE=snp	missense_variant	MODERATE	PA2238	c.991A>G	p.Ser331Gly
314860	C	T	TYPE=snp	synonymous_variant	LOW	PA2238	c.534G>A	p.Ala178Ala
314886	A	G	TYPE=snp	missense_variant	MODERATE	PA2238	c.508T>C	p.Trp170Arg
318129	C	T	TYPE=snp	synonymous_variant	LOW	PA2235	c.1767G>A	p.Pro589Pro
319550	T	C	TYPE=snp	missense_variant	MODERATE	PA2235	c.346A>G	p.Thr116Ala
319986	A	G	TYPE=snp	missense_variant	MODERATE	PA2234	c.695T>C	p.Val232Ala
320063	C	T	TYPE=snp	synonymous_variant	LOW	PA2234	c.618G>A	p.Lys206Lys
322146	T	C	TYPE=snp	missense_variant	MODERATE	PA2232	c.941A>G	p.Tyr314Cys
322293	T	C	TYPE=snp	missense_variant	MODERATE	PA2232	c.794A>G	p.Glu265Gly
323177	A	C	TYPE=snp	missense_variant	MODERATE	PA2231	c.1346T>G	p.Leu449Arg
323207	T	C	TYPE=snp	missense_variant	MODERATE	PA2231	c.1316A>G	p.His439Arg
323342	TG	T	TYPE=del	frameshift_variant	HIGH	PA2231	c.1180delC	p.His394fs
323778	T	C	TYPE=snp	missense_variant	MODERATE	PA2231	c.745A>G	p.Asn249Asp
323853	A	G	TYPE=snp	missense_variant	MODERATE	PA2231	c.670T>C	p.Trp224Arg
324188	T	C	TYPE=snp	missense_variant	MODERATE	PA2231	c.335A>G	p.Tyr112Cys
324985	T	C	TYPE=snp	intergenic_region	MODIFIER	PA2231-PA2230	n.324985T>C
325583	CG	C,CGG	TYPE=del	frameshift_variant	HIGH	PA2230	c.137_138ins"C	p.Pro46fs
325744	C	CG	TYPE=ins	intergenic_region	MODIFIER	PA2230-PA2229	n.325744_325745insG
326447	T	C	TYPE=snp	missense_variant	MODERATE	PA2229	c.37A>G	p.Thr13Ala
326487	A	G	TYPE=snp	intergenic_region	MODIFIER	PA2229-PA0979	n.326487A>G
327188	T	C	TYPE=snp	intergenic_region	MODIFIER	PA2229-PA0979	n.327188T>C
328726	G	A	TYPE=snp	intergenic_region	MODIFIER	PA2229-PA0979	n.328726G>A
329557	C	T	TYPE=snp	intergenic_region	MODIFIER	PA2229-PA0979	n.329557C>T
330775	G	A	TYPE=snp	intergenic_region	MODIFIER	PA2229-PA0979	n.330775G>A
331779	A	G	TYPE=snp	intergenic_region	MODIFIER	PA2229-PA0979	n.331779A>G
332388	TCC	T,TC,TCCC	TYPE=del	intergenic_region	MODIFIER	PA2229-PA0979	n.332388_332390delTCCins"T
333291	A	T	TYPE=snp	intergenic_region	MODIFIER	PA2229-PA0979	n.333291A>T
338899	T	C	TYPE=snp	intergenic_region	MODIFIER	PA0978-PA2126.1	n.338899T>C
340519	A	G	TYPE=snp	intergenic_region	MODIFIER	PA0978-PA2126.1	n.340519A>G
341188	C	G	TYPE=snp	intergenic_region	MODIFIER	PA0978-PA2126.1	n.341188C>G
342858	T	C	TYPE=snp	intergenic_region	MODIFIER	PA0978-PA2126.1	n.342858T>C
344043	A	G	TYPE=snp	intergenic_region	MODIFIER	PA0978-PA2126.1	n.344043A>G
344293	T	C	TYPE=snp	intergenic_region	MODIFIER	PA0978-PA2126.1	n.344293T>C
346396	GA	G	TYPE=del	intergenic_region	MODIFIER	PA0978-PA2126.1	n.346397delA
347052	C	T	TYPE=snp	intergenic_region	MODIFIER	PA0978-PA2126.1	n.347052C>T
347124	A	AG	TYPE=ins	intergenic_region	MODIFIER	PA0978-PA2126.1	n.347124_347125insG
347280	A	G	TYPE=snp	intergenic_region	MODIFIER	PA0978-PA2126.1	n.347280A>G
348728	CA	C	TYPE=del	intergenic_region	MODIFIER	PA0978-PA2126.1	n.348729delA
350933	G	A	TYPE=snp	intergenic_region	MODIFIER	PA0978-PA2126.1	n.350933G>A
351218	A	G	TYPE=snp	intergenic_region	MODIFIER	PA0978-PA2126.1	n.351218A>G
351661	T	C	TYPE=snp	intergenic_region	MODIFIER	PA0978-PA2126.1	n.351661T>C
352707	A	G	TYPE=snp	intergenic_region	MODIFIER	PA0978-PA2126.1	n.352707A>G
354847	T	C	TYPE=snp	intergenic_region	MODIFIER	PA0978-PA2126.1	n.354847T>C
355121	A	G	TYPE=snp	intergenic_region	MODIFIER	PA0978-PA2126.1	n.355121A>G
356021	C	T	TYPE=snp	intergenic_region	MODIFIER	PA0978-PA2126.1	n.356021C>T
356229	C	A	TYPE=snp	intergenic_region	MODIFIER	PA0978-PA2126.1	n.356229C>A
360087	T	TC	TYPE=ins	intergenic_region	MODIFIER	PA0978-PA2126.1	n.360087_360088insC
360577	C	T	TYPE=snp	intergenic_region	MODIFIER	PA0978-PA2126.1	n.360577C>T
360599	C	T	TYPE=snp	intergenic_region	MODIFIER	PA0978-PA2126.1	n.360599C>T
361149	CA	C	TYPE=del	intergenic_region	MODIFIER	PA0978-PA2126.1	n.361150delA
362015	T	C	TYPE=snp	intergenic_region	MODIFIER	PA0978-PA2126.1	n.362015T>C
362806	T	C	TYPE=snp	intergenic_region	MODIFIER	PA0978-PA2126.1	n.362806T>C
364082	A	AG	TYPE=ins	intergenic_region	MODIFIER	PA0978-PA2126.1	n.364082_364083insG
364694	T	C	TYPE=snp	intergenic_region	MODIFIER	PA0978-PA2126.1	n.364694T>C
364707	TG	TGG,T,TGGG	TYPE=ins	intergenic_region	MODIFIER	PA0978-PA2126.1	n.364707_364708delTGins"TGG
364806	C	T	TYPE=snp	intergenic_region	MODIFIER	PA0978-PA2126.1	n.364806C>T
364812	T	C	TYPE=snp	intergenic_region	MODIFIER	PA0978-PA2126.1	n.364812T>C
365886	C	T	TYPE=snp	intergenic_region	MODIFIER	PA0978-PA2126.1	n.365886C>T
366530	A	G	TYPE=snp	intergenic_region	MODIFIER	PA0978-PA2126.1	n.366530A>G
367194	T	C	TYPE=snp	intergenic_region	MODIFIER	PA0978-PA2126.1	n.367194T>C
371249	A	G	TYPE=snp	intergenic_region	MODIFIER	PA0978-PA2126.1	n.371249A>G
377108	A	G	TYPE=snp	missense_variant	MODERATE	PA2125	c.226T>C	p.Phe76Leu
378313	A	G	TYPE=snp	missense_variant	MODERATE	PA2124	c.680T>C	p.Val227Ala
379051	G	A	TYPE=snp	intergenic_region	MODIFIER	PA2124-PA2123	n.379051G>A
380118	T	C	TYPE=snp	missense_variant	MODERATE	PA2122	c.1085A>G	p.His362Arg
380814	A	G	TYPE=snp	missense_variant	MODERATE	PA2122	c.389T>C	p.Leu130Pro
381151	T	C	TYPE=snp	missense_variant	MODERATE	PA2122	c.52A>G	p.Thr18Ala
382942	A	AG	TYPE=ins	intergenic_region	MODIFIER	PA2120-PA2119	n.382942_382943insG
383019	C	T	TYPE=snp	intergenic_region	MODIFIER	PA2120-PA2119	n.383019C>T
383369	G	A	TYPE=snp	missense_variant	MODERATE	PA2119	c.229G>A	p.Gly77Ser
383853	G	A	TYPE=snp	missense_variant	MODERATE	PA2119	c.713G>A	p.Cys238Tyr
385823	C	T	TYPE=snp	missense_variant	MODERATE	PA2118	c.28G>A	p.Ala10Thr
388348	A	G	TYPE=snp	missense_variant	MODERATE	PA2115	c.520T>C	p.Tyr174His
388528	C	T	TYPE=snp	missense_variant	MODERATE	PA2115	c.340G>A	p.Glu114Lys
389196	G	A	TYPE=snp	missense_variant	MODERATE	PA2107	c.424G>A	p.Ala142Thr
389557	G	A	TYPE=snp	missense_variant	MODERATE	PA2107	c.785G>A	p.Gly262Asp
392135	GGC	G	TYPE=del	frameshift_variant	HIGH	PA2112	c.465_466delGC	p.Leu156fs
392741	G	GC,C	TYPE=ins	frameshift_variant&missense_variant	HIGH	PA2111	c.322delGins"GC	p.Ala108fs
393809	C	T	TYPE=snp	missense_variant	MODERATE	PA2110	c.680C>T	p.Pro227Leu
393896	T	C	TYPE=snp	missense_variant	MODERATE	PA2110	c.767T>C	p.Val256Ala
394265	G	A	TYPE=snp	missense_variant	MODERATE	PA2109	c.127G>A	p.Glu43Lys
394674	A	AC	TYPE=ins	frameshift_variant	HIGH	PA2108	c.1732dupG	p.Val578fs
395298	C	T	TYPE=snp	missense_variant	MODERATE	PA2108	c.1109G>A	p.Arg370Gln
395854	T	C	TYPE=snp	missense_variant	MODERATE	PA2108	c.553A>G	p.Ser185Gly
397536	G	A	TYPE=snp	intergenic_region	MODIFIER	PA2108-PA2098	n.397536G>A
398181	C	T	TYPE=snp	missense_variant	MODERATE	PA2098	c.872G>A	p.Gly291Glu
399991	C	T	TYPE=snp	missense_variant	MODERATE	PA2097	c.548G>A	p.Gly183Asp
400121	C	T	TYPE=snp	missense_variant	MODERATE	PA2097	c.418G>A	p.Ala140Thr
400749	G	A	TYPE=snp	missense_variant	MODERATE	PA2096	c.65G>A	p.Gly22Asp
403167	C	T	TYPE=snp	missense_variant	MODERATE	PA2094	c.505G>A	p.Gly169Ser
405305	C	T	TYPE=snp	missense_variant	MODERATE	PA2092	c.172G>A	p.Val58Ile
407486	C	T	TYPE=snp	missense_variant	MODERATE	PA2090	c.334G>A	p.Ala112Thr
412912	G	A	TYPE=snp	synonymous_variant	LOW	PA2086	c.51C>T	p.Thr17Thr
413305	C	T	TYPE=snp	missense_variant	MODERATE	PA2085	c.178G>A	p.Glu60Lys
414504	A	G	TYPE=snp	missense_variant	MODERATE	PA2084	c.839T>C	p.Leu280Pro
414582	A	G	TYPE=snp	missense_variant	MODERATE	PA2084	c.761T>C	p.Val254Ala
418030	C	T	TYPE=snp	synonymous_variant	LOW	PA2081	c.516C>T	p.Leu172Leu
418635	C	T	TYPE=snp	missense_variant	MODERATE	PA2080	c.476C>T	p.Pro159Leu
423740	G	A	TYPE=snp	missense_variant	MODERATE	PA2077	c.569G>A	p.Cys190Tyr
424414	G	A	TYPE=snp	missense_variant	MODERATE	PA2077	c.1243G>A	p.Ala415Thr
424780	T	C	TYPE=snp	missense_variant	MODERATE	PA2077	c.1609T>C	p.Tyr537His
425925	G	A	TYPE=snp	missense_variant	MODERATE	PA2076	c.91C>T	p.Pro31Ser
426104	A	G	TYPE=snp	intergenic_region	MODIFIER	PA2076-PA2075	n.426104A>G
426341	A	G	TYPE=snp	intergenic_region	MODIFIER	PA2076-PA2075	n.426341A>G
438883	G	A	TYPE=snp	missense_variant	MODERATE	PA2070	c.2575G>A	p.Gly859Ser
439099	GC	G	TYPE=del	intergenic_region	MODIFIER	PA2070-PA2069	n.439100delC
441488	G	GC	TYPE=ins	frameshift_variant	HIGH	PA2068	c.595dupC	p.Leu199fs
441955	T	C	TYPE=snp	missense_variant	MODERATE	PA2068	c.1057T>C	p.Ser353Pro
442051	C	T	TYPE=snp	missense_variant	MODERATE	PA2068	c.1153C>T	p.Arg385Cys
444927	A	G	TYPE=snp	missense_variant	MODERATE	PA2065	c.1412A>G	p.Asn471Ser
445552	A	G	TYPE=snp	missense_variant	MODERATE	PA2064	c.196A>G	p.Met66Val
446166	A	G	TYPE=snp	synonymous_variant	LOW	PA2064	c.810A>G	p.Arg270Arg
446720	C	T	TYPE=snp	synonymous_variant	LOW	PA2063	c.936G>A	p.Pro312Pro
447078	T	C	TYPE=snp	missense_variant	MODERATE	PA2063	c.578A>G	p.His193Arg
447428	A	C	TYPE=snp	missense_variant	MODERATE	PA2063	c.228T>G	p.Asp76Glu
448661	C	T	TYPE=snp	missense_variant	MODERATE	PA2062	c.379G>A	p.Gly127Ser
453744	G	A	TYPE=snp	missense_variant	MODERATE	PA2058	c.955C>T	p.Pro319Ser
455330	A	G	TYPE=snp	missense_variant	MODERATE	PA2057	c.2330T>C	p.Leu777Pro
459573	G	A	TYPE=snp	synonymous_variant	LOW	PA2055	c.609G>A	p.Leu203Leu
461404	T	C	TYPE=snp	missense_variant	MODERATE	PA2053	c.46T>C	p.Tyr16His
463489	C	T	TYPE=snp	missense_variant	MODERATE	PA2051	c.34G>A	p.Glu12Lys
464652	C	T	TYPE=snp	intergenic_region	MODIFIER	PA2050-PA2049	n.464652C>T
468805	T	C	TYPE=snp	intergenic_region	MODIFIER	PA2047-PA2046	n.468805T>C
468831	C	T	TYPE=snp	intergenic_region	MODIFIER	PA2047-PA2046	n.468831C>T
472210	C	T	TYPE=snp	missense_variant	MODERATE	PA2043	c.884G>A	p.Arg295Gln
474273	C	T	TYPE=snp	synonymous_variant	LOW	PA2042	c.171G>A	p.Ala57Ala
475894	G	A	TYPE=snp	synonymous_variant	LOW	PA2041	c.408C>T	p.Phe136Phe
476211	T	C	TYPE=snp	missense_variant	MODERATE	PA2041	c.91A>G	p.Thr31Ala
477515	A	G	TYPE=snp	missense_variant	MODERATE	PA2040	c.320T>C	p.Leu107Pro
478693	A	G	TYPE=snp	synonymous_variant	LOW	PA2039	c.354A>G	p.Gly118Gly
479910	C	T	TYPE=snp	missense_variant	MODERATE	PA2036	c.244G>A	p.Ala82Thr
480168	G	A	TYPE=snp	intergenic_region	MODIFIER	PA2036-PA2035	n.480168G>A
480859	C	T	TYPE=snp	intergenic_region	MODIFIER	PA2036-PA2035	n.480859C>T
481337	A	G	TYPE=snp	missense_variant	MODERATE	PA2035	c.451A>G	p.Ser151Gly
481717	CG	C	TYPE=del	frameshift_variant	HIGH	PA2035	c.837delG	p.Arg280fs
485017	G	A	TYPE=snp	synonymous_variant	LOW	PA2032	c.678C>T	p.Gly226Gly
486128	A	G	TYPE=snp	stop_lost&splice_region_variant	HIGH	PA2031	c.255A>G	p.Ter85Trpext*?
487398	GC	G	TYPE=del	frameshift_variant	HIGH	PA2027	c.19delC	p.Leu7fs
487647	C	T	TYPE=snp	missense_variant	MODERATE	PA2027	c.262C>T	p.His88Tyr
488637	G	C	TYPE=snp	missense_variant	MODERATE	PA2026	c.706G>C	p.Val236Leu
489310	A	G	TYPE=snp	missense_variant	MODERATE	PA2025	c.1034T>C	p.Leu345Pro
489412	G	A	TYPE=snp	missense_variant	MODERATE	PA2025	c.932C>T	p.Pro311Leu
489692	C	T	TYPE=snp	missense_variant	MODERATE	PA2025	c.652G>A	p.Gly218Ser
490207	T	C	TYPE=snp	missense_variant	MODERATE	PA2025	c.137A>G	p.Asp46Gly
490817	C	T	TYPE=snp	synonymous_variant	LOW	PA2024	c.330C>T	p.Tyr110Tyr
491644	T	C	TYPE=snp	missense_variant	MODERATE	PA2023	c.286A>G	p.Thr96Ala
491697	T	C	TYPE=snp	missense_variant	MODERATE	PA2023	c.233A>G	p.Asn78Ser
492544	C	T	TYPE=snp	synonymous_variant	LOW	PA2022	c.795G>A	p.Ser265Ser
493361	G	A	TYPE=snp	intergenic_region	MODIFIER	PA2022-PA2021	n.493361G>A
494041	A	G	TYPE=snp	missense_variant	MODERATE	PA2020	c.215T>C	p.Val72Ala
495131	C	T	TYPE=snp	missense_variant	MODERATE	PA2019	c.613C>T	p.Arg205Cys
495583	C	T	TYPE=snp	synonymous_variant	LOW	PA2019	c.1065C>T	p.Gly355Gly
496291	G	A	TYPE=snp	synonymous_variant	LOW	PA2018	c.567G>A	p.Pro189Pro
497804	C	T	TYPE=snp	missense_variant	MODERATE	PA2018	c.2080C>T	p.Arg694Cys
498890	C	T	TYPE=snp	intergenic_region	MODIFIER	PA2018-PA2017	n.498890C>T
498986	G	A	TYPE=snp	intergenic_region	MODIFIER	PA2018-PA2017	n.498986G>A
499459	A	G	TYPE=snp	missense_variant	MODERATE	PA2017	c.575T>C	p.Val192Ala
504263	C	T	TYPE=snp	synonymous_variant	LOW	PA2013	c.678C>T	p.Ser226Ser
505075	A	G	TYPE=snp	synonymous_variant	LOW	PA2012	c.696A>G	p.Glu232Glu
505285	A	G	TYPE=snp	synonymous_variant	LOW	PA2012	c.906A>G	p.Glu302Glu
506937	G	A	TYPE=snp	synonymous_variant	LOW	PA2011	c.570G>A	p.Arg190Arg
506954	C	T	TYPE=snp	missense_variant	MODERATE	PA2011	c.587C>T	p.Ala196Val
509615	A	G	TYPE=snp	intergenic_region	MODIFIER	PA2010-PA2009	n.509615A>G
510382	C	T	TYPE=snp	missense_variant	MODERATE	PA2009	c.709C>T	p.Pro237Ser
510469	A	G	TYPE=snp	missense_variant	MODERATE	PA2009	c.796A>G	p.Asn266Asp
513344	C	T	TYPE=snp	missense_variant	MODERATE	PA2006	c.350C>T	p.Ala117Val
514885	A	G	TYPE=snp	missense_variant	MODERATE	PA2005	c.470A>G	p.His157Arg
515046	G	A	TYPE=snp	missense_variant	MODERATE	PA2005	c.631G>A	p.Val211Ile
515706	C	T	TYPE=snp	missense_variant	MODERATE	PA2005	c.1291C>T	p.Arg431Cys
516201	G	GC	TYPE=ins	frameshift_variant	HIGH	PA2004	c.85dupC	p.Leu29fs
518216	C	T	TYPE=snp	synonymous_variant	LOW	PA2003	c.669C>T	p.Thr223Thr
518338	C	T	TYPE=snp	intergenic_region	MODIFIER	PA2003-PA2465	n.518338C>T
519785	C	T	TYPE=snp	intergenic_region	MODIFIER	PA2003-PA2465	n.519785C>T
519800	AATGTAGCGGGGTAT	GATTGTGCAGGGCCG	TYPE=complex	intergenic_region	MODIFIER	PA2003-PA2465	n.519800_519814delAATGTAGCGGGGTATinsGATTGTGCAGGGCCG
519829	C	T	TYPE=snp	intergenic_region	MODIFIER	PA2003-PA2465	n.519829C>T
520045	T	C	TYPE=snp	intergenic_region	MODIFIER	PA2003-PA2465	n.520045T>C
520733	GC	TT	TYPE=mnp	missense_variant	MODERATE	PA2465	c.877_878delGCinsAA	p.Ala293Asn
521995	C	T	TYPE=snp	synonymous_variant	LOW	PA2466	c.2196G>A	p.Pro732Pro
527305	G	A	TYPE=snp	missense_variant	MODERATE	PA2470	c.331G>A	p.Ala111Thr
531122	G	A	TYPE=snp	missense_variant	MODERATE	PA2474	c.253G>A	p.Gly85Ser
531489	T	C	TYPE=snp	missense_variant	MODERATE	PA2474	c.620T>C	p.Val207Ala
532109	A	G	TYPE=snp	missense_variant	MODERATE	PA2475	c.989T>C	p.Leu330Pro
534082	A	G	TYPE=snp	missense_variant	MODERATE	PA2477	c.692T>C	p.Val231Ala
535949	G	A	TYPE=snp	synonymous_variant	LOW	PA2478	c.588C>T	p.Leu196Leu
536383	C	T	TYPE=snp	missense_variant	MODERATE	PA2478	c.154G>A	p.Gly52Ser
538834	C	T	TYPE=snp	intergenic_region	MODIFIER	PA2480-PA2481	n.538834C>T
539019	G	A	TYPE=snp	missense_variant	MODERATE	PA2481	c.731C>T	p.Ala244Val
539912	T	C	TYPE=snp	missense_variant	MODERATE	PA2482	c.488A>G	p.Gln163Arg
540276	C	T	TYPE=snp	missense_variant	MODERATE	PA2482	c.124G>A	p.Val42Ile
541440	C	G	TYPE=snp	missense_variant	MODERATE	PA2483	c.76G>C	p.Ala26Pro
541496	A	G	TYPE=snp	missense_variant	MODERATE	PA2483	c.20T>C	p.Ile7Thr
542110	T	C	TYPE=snp	synonymous_variant	LOW	PA2484	c.171A>G	p.Ala57Ala
542696	C	A	TYPE=snp	synonymous_variant	LOW	PA2486	c.93C>A	p.Ile31Ile
543306	G	A	TYPE=snp	missense_variant	MODERATE	PA2488	c.113G>A	p.Gly38Asp
545572	C	T	TYPE=snp	synonymous_variant	LOW	PA2491	c.762G>A	p.Pro254Pro
546491	A	G	TYPE=snp	missense_variant	MODERATE	PA2492	c.59A>G	p.His20Arg
546993	C	CG	TYPE=ins	frameshift_variant	HIGH	PA2492	c.566dupG	p.Asp190fs
548504	G	T	TYPE=snp	missense_variant	MODERATE	PA2493	c.806G>T	p.Gly269Val
549689	G	A	TYPE=snp	missense_variant	MODERATE	PA2494	c.725G>A	p.Arg242His
549959	C	T	TYPE=snp	missense_variant	MODERATE	PA2494	c.995C>T	p.Pro332Leu
550820	T	TC	TYPE=ins	frameshift_variant	HIGH	PA2494	c.1859dupC	p.Ala621fs
554726	GC	G	TYPE=del	frameshift_variant	HIGH	PA2497	c.448delG	p.Ala150fs
555260	C	T	TYPE=snp	intergenic_region	MODIFIER	PA2497-PA2498	n.555260C>T
557430	G	A	TYPE=snp	missense_variant	MODERATE	PA2500	c.1027G>A	p.Gly343Ser
558436	G	A	TYPE=snp	synonymous_variant	LOW	PA2502	c.1009C>T	p.Leu337Leu
562542	C	T	TYPE=snp	missense_variant	MODERATE	PA2505	c.334G>A	p.Ala112Thr
563985	G	A	TYPE=snp	missense_variant	MODERATE	PA2507	c.562C>T	p.Arg188Cys
568910	G	A	TYPE=snp	synonymous_variant	LOW	PA2512	c.516G>A	p.Leu172Leu
571017	A	T	TYPE=snp	missense_variant	MODERATE	PA2514	c.722A>T	p.His241Leu
571754	A	G	TYPE=snp	missense_variant	MODERATE	PA2515	c.332T>C	p.Leu111Pro
572558	G	A	TYPE=snp	synonymous_variant	LOW	PA2516	c.567C>T	p.Gly189Gly
573388	G	A	TYPE=snp	missense_variant	MODERATE	PA2517	c.259C>T	p.Arg87Cys
574300	G	A	TYPE=snp	synonymous_variant	LOW	PA2518	c.711C>T	p.Ala237Ala
575887	C	T	TYPE=snp	missense_variant	MODERATE	PA2519	c.197G>A	p.Arg66Gln
577441	G	A	TYPE=snp	missense_variant	MODERATE	PA2520	c.2005C>T	p.Pro669Ser
577659	T	C	TYPE=snp	missense_variant	MODERATE	PA2520	c.1787A>G	p.Lys596Arg
578475	A	C	TYPE=snp	missense_variant	MODERATE	PA2520	c.971T>G	p.Val324Gly
579242	T	C	TYPE=snp	synonymous_variant	LOW	PA2520	c.204A>G	p.Pro68Pro
580168	C	T	TYPE=snp	missense_variant	MODERATE	PA2521	c.755G>A	p.Gly252Asp
580345	G	A	TYPE=snp	missense_variant	MODERATE	PA2521	c.578C>T	p.Pro193Leu
580942	C	CG	TYPE=ins	intergenic_region	MODIFIER	PA2521-PA2522	n.580942_580943insG
583052	C	T	TYPE=snp	synonymous_variant	LOW	PA2523	c.279C>T	p.Gly93Gly
587155	T	C	TYPE=snp	synonymous_variant	LOW	PA2526	c.2688A>G	p.Ala896Ala
592313	A	G	TYPE=snp	missense_variant	MODERATE	PA2527	c.658T>C	p.Phe220Leu
596414	T	C	TYPE=snp	missense_variant	MODERATE	PA2530	c.478T>C	p.Trp160Arg
599156	C	T	TYPE=snp	synonymous_variant	LOW	PA2532	c.75G>A	p.Pro25Pro
599526	G	A	TYPE=snp	synonymous_variant	LOW	PA2533	c.1189C>T	p.Leu397Leu
600452	G	A	TYPE=snp	missense_variant	MODERATE	PA2533	c.263C>T	p.Thr88Met
600532	G	A	TYPE=snp	synonymous_variant	LOW	PA2533	c.183C>T	p.Ser61Ser
602179	G	A	TYPE=snp	missense_variant	MODERATE	PA2535	c.280G>A	p.Ala94Thr
603176	A	G	TYPE=snp	missense_variant	MODERATE	PA2536	c.886T>C	p.Phe296Leu
604483	C	T	TYPE=snp	stop_gained	HIGH	PA2537	c.210G>A	p.Trp70*
605617	C	T	TYPE=snp	stop_gained	HIGH	PA2539	c.882G>A	p.Trp294*
605711	A	G	TYPE=snp	missense_variant	MODERATE	PA2539	c.788T>C	p.Val263Ala
607449	C	CAGGTG	TYPE=ins	frameshift_variant	HIGH	PA2540	c.805_809dupCACCT	p.Ala271fs
608805	A	G	TYPE=snp	missense_variant	MODERATE	PA2541	c.179T>C	p.Val60Ala
610141	G	A	TYPE=snp	synonymous_variant	LOW	PA2542	c.3312C>T	p.Asp1104Asp
612698	T	C	TYPE=snp	missense_variant	MODERATE	PA2542	c.755A>G	p.Gln252Arg
613645	A	G	TYPE=snp	missense_variant	MODERATE	PA2543	c.875T>C	p.Ile292Thr
614271	G	A	TYPE=snp	synonymous_variant	LOW	PA2543	c.249C>T	p.Ile83Ile
614480	C	T	TYPE=snp	missense_variant	MODERATE	PA2543	c.40G>A	p.Gly14Arg
614828	A	G	TYPE=snp	missense_variant	MODERATE	PA2544	c.539T>C	p.Val180Ala
616304	T	C	TYPE=snp	missense_variant	MODERATE	PA2545	c.794T>C	p.Ile265Thr
616405	GC	G,GCC	TYPE=del	intergenic_region	MODIFIER	PA2545-PA2546	n.616405_616406delGCins"G
617392	G	A	TYPE=snp	missense_variant	MODERATE	PA2547	c.436G>A	p.Gly146Ser
618741	C	T	TYPE=snp	synonymous_variant	LOW	PA2548	c.807C>T	p.Asp269Asp
619308	G	A	TYPE=snp	synonymous_variant	LOW	PA2548	c.1374G>A	p.Arg458Arg
619863	A	G	TYPE=snp	missense_variant	MODERATE	PA2549	c.385A>G	p.Ile129Val
620654	C	T	TYPE=snp	intergenic_region	MODIFIER	PA2549-PA2550	n.620654C>T
620969	G	A	TYPE=snp	missense_variant	MODERATE	PA2550	c.974C>T	p.Ala325Val
624005	G	A	TYPE=snp	synonymous_variant	LOW	PA2552	c.288C>T	p.Ile96Ile
624045	G	A	TYPE=snp	missense_variant	MODERATE	PA2552	c.248C>T	p.Thr83Ile
624711	G	A	TYPE=snp	synonymous_variant	LOW	PA2553	c.801C>T	p.Ala267Ala
625298	C	T	TYPE=snp	missense_variant	MODERATE	PA2553	c.214G>A	p.Ala72Thr
625742	T	C	TYPE=snp	synonymous_variant	LOW	PA2554	c.486A>G	p.Arg162Arg
628833	C	T	TYPE=snp	synonymous_variant	LOW	PA2556	c.204G>A	p.Pro68Pro
630891	C	T	TYPE=snp	missense_variant	MODERATE	PA2557	c.119G>A	p.Arg40Gln
632361	G	A	TYPE=snp	missense_variant	MODERATE	PA2559	c.428C>T	p.Ala143Val
633530	T	C	TYPE=snp	missense_variant	MODERATE	PA2560	c.170A>G	p.Gln57Arg
634349	G	A	TYPE=snp	missense_variant	MODERATE	PA2561	c.482G>A	p.Arg161Lys
635495	A	G	TYPE=snp	missense_variant	MODERATE	PA2561	c.1628A>G	p.Glu543Gly
635647	GGA	G	TYPE=del	intergenic_region	MODIFIER	PA2561-PA2562	n.635648_635649delGA
635648	GA	G	TYPE=del	intergenic_region	MODIFIER	PA2561-PA2562	n.635649delA
638926	G	A	TYPE=snp	missense_variant	MODERATE	PA2565	c.385C>T	p.Arg129Cys
639836	A	G	TYPE=snp	missense_variant	MODERATE	PA2566	c.685T>C	p.Cys229Arg
639871	G	A	TYPE=snp	missense_variant	MODERATE	PA2566	c.650C>T	p.Pro217Leu
640974	G	A	TYPE=snp	intergenic_region	MODIFIER	PA2566-PA2566.1	n.640974G>A
641570	T	C	TYPE=snp	missense_variant	MODERATE	PA2567	c.392T>C	p.Val131Ala
644121	CTT	C	TYPE=del	intergenic_region	MODIFIER	PA2569-PA2570	n.644122_644123delTT
646291	C	T	TYPE=snp	missense_variant	MODERATE	PA2571	c.250G>A	p.Val84Met
646510	G	A	TYPE=snp	missense_variant	MODERATE	PA2571	c.31C>T	p.Arg11Trp
647899	T	C	TYPE=snp	missense_variant	MODERATE	PA2572	c.1282T>C	p.Phe428Leu
647992	C	T	TYPE=snp	missense_variant	MODERATE	PA2573	c.1588G>A	p.Val530Met
649483	C	T	TYPE=snp	missense_variant	MODERATE	PA2573	c.97G>A	p.Gly33Ser
652072	T	C	TYPE=snp	missense_variant	MODERATE	PA2576	c.680A>G	p.Tyr227Cys
652821	G	A	TYPE=snp	intergenic_region	MODIFIER	PA2576-PA2577	n.652821G>A
653022	G	A	TYPE=snp	missense_variant	MODERATE	PA2577	c.139G>A	p.Val47Met
653944	A	G	TYPE=snp	missense_variant	MODERATE	PA2579	c.851T>C	p.Leu284Pro
654858	CG	C	TYPE=del	intergenic_region	MODIFIER	PA2579-PA2580	n.654859delG
655403	C	T	TYPE=snp	missense_variant	MODERATE	PA2580	c.307G>A	p.Asp103Asn
655623	C	T	TYPE=snp	synonymous_variant	LOW	PA2580	c.87G>A	p.Leu29Leu
659455	A	G	TYPE=snp	missense_variant	MODERATE	PA2583	c.2077T>C	p.Ser693Pro
659487	G	A	TYPE=snp	missense_variant	MODERATE	PA2583	c.2045C>T	p.Ala682Val
660242	G	A	TYPE=snp	synonymous_variant	LOW	PA2583	c.1290C>T	p.Gly430Gly
661749	C	T	TYPE=snp	intergenic_region	MODIFIER	PA2583-PA2583.1	n.661749C>T
661936	GCC	GCCC,GC,G,GCCCC	TYPE=ins	intergenic_region	MODIFIER	PA2583-PA2583.1	n.661936_661938delGCCins"GCCC
662049	CG	C	TYPE=del	intergenic_region	MODIFIER	PA2583-PA2583.1	n.662050delG
663252	T	C	TYPE=snp	synonymous_variant	LOW	PA2585	c.1503A>G	p.Pro501Pro
665610	T	C	TYPE=snp	intergenic_region	MODIFIER	PA2586-PA2587	n.665610T>C
665995	T	C	TYPE=snp	missense_variant	MODERATE	PA2587	c.895A>G	p.Lys299Glu
667584	G	A	TYPE=snp	synonymous_variant	LOW	PA2588	c.78G>A	p.Thr26Thr
669206	A	G	TYPE=snp	missense_variant	MODERATE	PA2589	c.659T>C	p.Leu220Pro
671530	T	TC	TYPE=ins	frameshift_variant	HIGH	PA2590	c.900dupG	p.Asn301fs
673440	C	T	TYPE=snp	intergenic_region	MODIFIER	PA2591-PA2592	n.673440C>T
673614	T	C	TYPE=snp	missense_variant	MODERATE	PA2592	c.106T>C	p.Tyr36His
674395	T	C	TYPE=snp	missense_variant	MODERATE	PA2592	c.887T>C	p.Leu296Pro
674946	AC	A,ACC,ACCC	TYPE=del	frameshift_variant	HIGH	PA2593	c.136dupC	p.Arg46fs
674950	C	CCT	TYPE=ins	frameshift_variant	HIGH	PA2593	c.133_134insTC	p.Pro45fs
675709	G	A	TYPE=snp	missense_variant	MODERATE	PA2594	c.707C>T	p.Ala236Val
676336	G	A	TYPE=snp	missense_variant	MODERATE	PA2594	c.80C>T	p.Ala27Val
677320	A	AG	TYPE=ins	frameshift_variant	HIGH	PA2595	c.187dupC	p.Leu63fs
678328	A	G	TYPE=snp	missense_variant	MODERATE	PA2596	c.178T>C	p.Phe60Leu
679330	G	A	TYPE=snp	synonymous_variant	LOW	PA2597	c.435C>T	p.Val145Val
679721	A	G	TYPE=snp	missense_variant	MODERATE	PA2597	c.44T>C	p.Leu15Pro
680467	G	A	TYPE=snp	missense_variant	MODERATE	PA2598	c.385C>T	p.Arg129Cys
681317	CG	C	TYPE=del	frameshift_variant	HIGH	PA2599	c.488delC	p.Pro163fs
684568	CG	CGGG,C,CGG,CGGGG	TYPE=ins	frameshift_variant	HIGH	PA2602	c.342_343ins"GGG	p.Gly115fs
684611	G	A	TYPE=snp	synonymous_variant	LOW	PA2602	c.381G>A	p.Glu127Glu
685332	T	C	TYPE=snp	missense_variant	MODERATE	PA2603	c.500T>C	p.Val167Ala
685577	G	A	TYPE=snp	missense_variant	MODERATE	PA2603	c.745G>A	p.Ala249Thr
687281	T	C	TYPE=snp	missense_variant	MODERATE	PA2604	c.512T>C	p.Val171Ala
691874	G	A	TYPE=snp	missense_variant	MODERATE	PA2611	c.508C>T	p.Pro170Ser
694782	A	G	TYPE=snp	missense_variant	MODERATE	PA2613	c.182T>C	p.Val61Ala
699654	G	A	TYPE=snp	missense_variant	MODERATE	PA2617	c.232G>A	p.Ala78Thr
700171	C	T	TYPE=snp	missense_variant	MODERATE	PA2618	c.14C>T	p.Ala5Val
700394	G	A	TYPE=snp	synonymous_variant	LOW	PA2618	c.237G>A	p.Pro79Pro
704215	G	A	TYPE=snp	synonymous_variant	LOW	PA2622	c.48G>A	p.Gly16Gly
705802	G	A	TYPE=snp	intergenic_region	MODIFIER	PA2623-PA2624	n.705802G>A
707648	G	A	TYPE=snp	synonymous_variant	LOW	PA2624	c.1521G>A	p.Lys507Lys
707717	G	A	TYPE=snp	synonymous_variant	LOW	PA2624	c.1590G>A	p.Glu530Glu
710750	G	A	TYPE=snp	missense_variant	MODERATE	PA2628	c.50G>A	p.Gly17Asp
712382	G	A	TYPE=snp	missense_variant	MODERATE	PA2629	c.716G>A	p.Gly239Asp
717270	G	A	TYPE=snp	missense_variant	MODERATE	PA2634	c.547G>A	p.Ala183Thr
718472	T	C	TYPE=snp	intergenic_region	MODIFIER	PA2634-PA2635	n.718472T>C
723166	G	A	TYPE=snp	missense_variant	MODERATE	PA2639	c.236G>A	p.Arg79His
723377	G	A	TYPE=snp	synonymous_variant	LOW	PA2639	c.447G>A	p.Leu149Leu
723994	C	T	TYPE=snp	missense_variant	MODERATE	PA2639	c.1064C>T	p.Ala355Val
725299	A	G	TYPE=snp	missense_variant	MODERATE	PA2641	c.89A>G	p.Gln30Arg
731266	A	G	TYPE=snp	synonymous_variant	LOW	PA2645	c.177A>G	p.Leu59Leu
735338	T	C	TYPE=snp	missense_variant	MODERATE	PA2649	c.106T>C	p.Phe36Leu
735999	A	G	TYPE=snp	missense_variant	MODERATE	PA2649	c.767A>G	p.Gln256Arg
739225	T	C	TYPE=snp	intergenic_region	MODIFIER	PA2651-PA2652	n.739225T>C
739437	G	A	TYPE=snp	intergenic_region	MODIFIER	PA2651-PA2652	n.739437G>A
741249	A	G	TYPE=snp	synonymous_variant	LOW	PA2652	c.843T>C	p.Gly281Gly
741732	G	A	TYPE=snp	synonymous_variant	LOW	PA2652	c.360C>T	p.Gly120Gly
744017	T	C	TYPE=snp	missense_variant	MODERATE	PA2654	c.229T>C	p.Phe77Leu
744239	G	A	TYPE=snp	missense_variant	MODERATE	PA2654	c.451G>A	p.Asp151Asn
744399	T	C	TYPE=snp	missense_variant	MODERATE	PA2654	c.611T>C	p.Val204Ala
745044	A	G	TYPE=snp	missense_variant	MODERATE	PA2654	c.1256A>G	p.Asp419Gly
745476	T	C	TYPE=snp	missense_variant	MODERATE	PA2654	c.1688T>C	p.Leu563Pro
745683	C	T	TYPE=snp	missense_variant	MODERATE	PA2654	c.1895C>T	p.Ala632Val
747918	A	G	TYPE=snp	missense_variant	MODERATE	PA2657	c.425T>C	p.Val142Ala
748889	T	C	TYPE=snp	missense_variant	MODERATE	PA2659	c.76A>G	p.Ser26Gly
751931	G	A	TYPE=snp	missense_variant	MODERATE	PA2662	c.668C>T	p.Ala223Val
752235	C	T	TYPE=snp	missense_variant	MODERATE	PA2662	c.364G>A	p.Ala122Thr
753375	A	G	TYPE=snp	missense_variant	MODERATE	PA2664	c.731T>C	p.Leu244Pro
753629	G	A	TYPE=snp	synonymous_variant	LOW	PA2664	c.477C>T	p.Arg159Arg
755582	A	ACCCC,ACC,ACCC,AC	TYPE=ins	frameshift_variant&missense_variant	HIGH	PA2665	c.1323delAins"ACCCC	p.Glu441fs
755587	C	T	TYPE=snp	missense_variant	MODERATE	PA2665	c.1328C>T	p.Pro443Leu
757613	T	C	TYPE=snp	synonymous_variant	LOW	PA2669	c.519A>G	p.Glu173Glu
759416	A	C	TYPE=snp	synonymous_variant	LOW	PA2671	c.825T>G	p.Gly275Gly
759641	C	T	TYPE=snp	synonymous_variant	LOW	PA2671	c.600G>A	p.Glu200Glu
761267	AG	A,AGGG	TYPE=ins	missense_variant	MODERATE	PA2674	c.385_386delCTinsT"	p.Leu129???
763523	G	A	TYPE=snp	synonymous_variant	LOW	PA2677	c.1503C>T	p.Cys501Cys
765006	G	A	TYPE=snp	missense_variant	MODERATE	PA2677	c.23C>T	p.Pro8Leu
765883	G	A	TYPE=snp	intergenic_region	MODIFIER	PA2678-PA2679	n.765883G>A
766291	A	G	TYPE=snp	intergenic_region	MODIFIER	PA2678-PA2679	n.766291A>G
766734	C	T	TYPE=snp	synonymous_variant	LOW	PA2679	c.432G>A	p.Glu144Glu
767332	G	A	TYPE=snp	intergenic_region	MODIFIER	PA2679-PA2680	n.767332G>A
767969	A	G	TYPE=snp	synonymous_variant	LOW	PA2680	c.579A>G	p.Ala193Ala
768176	T	C	TYPE=snp	synonymous_variant	LOW	PA2680	c.786T>C	p.Arg262Arg
768266	G	GC	TYPE=ins	frameshift_variant	HIGH	PA2680	c.880dupC	p.Arg294fs
769007	A	G	TYPE=snp	missense_variant	MODERATE	PA2681	c.620A>G	p.Lys207Arg
770233	A	G	TYPE=snp	missense_variant	MODERATE	PA2682	c.734A>G	p.His245Arg
772237	G	A	TYPE=snp	missense_variant	MODERATE	PA2684	c.3779C>T	p.Thr1260Ile
772786	AG	A	TYPE=del	frameshift_variant	HIGH	PA2684	c.3229delC	p.Leu1077fs
774729	C	T	TYPE=snp	synonymous_variant	LOW	PA2684	c.1287G>A	p.Leu429Leu
774928	T	C	TYPE=snp	missense_variant	MODERATE	PA2684	c.1088A>G	p.Gln363Arg
775392	A	G	TYPE=snp	synonymous_variant	LOW	PA2684	c.624T>C	p.Arg208Arg
777082	G	A	TYPE=snp	synonymous_variant	LOW	PA2685	c.1053C>T	p.Asp351Asp
777088	A	G	TYPE=snp	synonymous_variant	LOW	PA2685	c.1047T>C	p.Cys349Cys
777119	C	A	TYPE=snp	missense_variant	MODERATE	PA2685	c.1016G>T	p.Gly339Val
777127	ATTA	GCCG	TYPE=complex	missense_variant	MODERATE	PA2685	c.1005_1008delTAATinsCGGC	p.Asn336Gly
777154	T	C	TYPE=snp	synonymous_variant	LOW	PA2685	c.981A>G	p.Val327Val
782621	G	A	TYPE=snp	missense_variant	MODERATE	PA2688	c.2066G>A	p.Gly689Asp
783519	T	C	TYPE=snp	missense_variant	MODERATE	PA2689	c.704T>C	p.Leu235Pro
784762	G	A	TYPE=snp	intergenic_region	MODIFIER	PA2689-PA2691	n.784762G>A
785476	C	T	TYPE=snp	synonymous_variant	LOW	PA2692	c.114C>T	p.Gly38Gly
786311	G	A	TYPE=snp	missense_variant	MODERATE	PA2693	c.254G>A	p.Gly85Glu
786363	T	A	TYPE=snp	missense_variant	MODERATE	PA2693	c.306T>A	p.His102Gln
787116	G	A	TYPE=snp	synonymous_variant	LOW	PA2695	c.978C>T	p.Arg326Arg
787249	C	T	TYPE=snp	missense_variant	MODERATE	PA2695	c.845G>A	p.Arg282Lys
787487	T	C	TYPE=snp	missense_variant	MODERATE	PA2695	c.607A>G	p.Ser203Gly
788237	G	A	TYPE=snp	synonymous_variant	LOW	PA2696	c.864C>T	p.Val288Val
790891	T	C	TYPE=snp	intergenic_region	MODIFIER	PA2698-PA2699	n.790891T>C
791458	A	G	TYPE=snp	synonymous_variant	LOW	PA2699	c.564A>G	p.Arg188Arg
791579	A	G	TYPE=snp	missense_variant	MODERATE	PA2699	c.685A>G	p.Ile229Val
792874	G	A	TYPE=snp	synonymous_variant	LOW	PA2700	c.93G>A	p.Ala31Ala
793718	A	G	TYPE=snp	missense_variant	MODERATE	PA2700	c.937A>G	p.Thr313Ala
796825	C	A	TYPE=snp	intergenic_region	MODIFIER	PA2703-PA2704	n.796825C>A
797155	T	C	TYPE=snp	synonymous_variant	LOW	PA2704	c.705A>G	p.Leu235Leu
798019	G	A	TYPE=snp	missense_variant	MODERATE	PA2705	c.1136C>T	p.Thr379Ile
799448	A	G	TYPE=snp	missense_variant	MODERATE	PA2706	c.151T>C	p.Tyr51His
804757	G	A	TYPE=snp	synonymous_variant	LOW	PA2711	c.1035G>A	p.Pro345Pro
806494	G	A	TYPE=snp	missense_variant	MODERATE	PA2713	c.131C>T	p.Ala44Val
807341	G	A	TYPE=snp	missense_variant	MODERATE	PA2714	c.205G>A	p.Asp69Asn
807342	A	G	TYPE=snp	missense_variant	MODERATE	PA2714	c.206A>G	p.Asp69Gly
808544	A	G	TYPE=snp	missense_variant	MODERATE	PA2714	c.1408A>G	p.Lys470Glu
808864	A	C	TYPE=snp	synonymous_variant	LOW	PA2714	c.1728A>C	p.Pro576Pro
808909	G	A	TYPE=snp	synonymous_variant	LOW	PA2714	c.1773G>A	p.Arg591Arg
809167	C	T	TYPE=snp	synonymous_variant	LOW	PA2714	c.2031C>T	p.Gly677Gly
812526	CG	C	TYPE=del	frameshift_variant	HIGH	PA2718	c.447delG	p.Ser150fs
813880	T	C	TYPE=snp	missense_variant	MODERATE	PA2720	c.331A>G	p.Ile111Val
814265	G	A	TYPE=snp	intergenic_region	MODIFIER	PA2720-PA2721	n.814265G>A
818109	G	A	TYPE=snp	missense_variant	MODERATE	PA2724	c.962G>A	p.Gly321Asp
819501	T	C	TYPE=snp	missense_variant	MODERATE	PA2725	c.1313T>C	p.Val438Ala
824229	G	A	TYPE=snp	missense_variant	MODERATE	PA2727	c.2366G>A	p.Arg789His
824945	G	A	TYPE=snp	missense_variant	MODERATE	PA2727	c.3082G>A	p.Val1028Ile
825263	G	A	TYPE=snp	missense_variant	MODERATE	PA2727	c.3400G>A	p.Ala1134Thr
827426	T	C	TYPE=snp	missense_variant	MODERATE	PA2727	c.5563T>C	p.Phe1855Leu
827469	T	C	TYPE=snp	missense_variant	MODERATE	PA2727	c.5606T>C	p.Val1869Ala
827839	G	A	TYPE=snp	synonymous_variant	LOW	PA2727	c.5976G>A	p.Ser1992Ser
829466	A	G	TYPE=snp	missense_variant	MODERATE	PA2729	c.1310A>G	p.Glu437Gly
830294	GC	GCC,G	TYPE=ins	intergenic_region	MODIFIER	PA2729-PA2736.1	n.830294_830295delGCins"GCC
830893	A	G	TYPE=snp	intergenic_region	MODIFIER	PA2729-PA2736.1	n.830893A>G
831450	G	A	TYPE=snp	intergenic_region	MODIFIER	PA2729-PA2736.1	n.831450G>A
831930	C	T	TYPE=snp	intergenic_region	MODIFIER	PA2729-PA2736.1	n.831930C>T
833603	C	G	TYPE=snp	intergenic_region	MODIFIER	PA2729-PA2736.1	n.833603C>G
836723	C	T	TYPE=snp	intergenic_region	MODIFIER	PA2729-PA2736.1	n.836723C>T
844271	GC	GCC,GCCC,G	TYPE=ins	intergenic_region	MODIFIER	PA2729-PA2736.1	n.844271_844272delGCins"GCC
845559	T	C	TYPE=snp	missense_variant	MODERATE	PA2739	c.2206A>G	p.Arg736Gly
845918	G	A	TYPE=snp	missense_variant	MODERATE	PA2739	c.1847C>T	p.Ala616Val
846870	C	T	TYPE=snp	missense_variant	MODERATE	PA2739	c.895G>A	p.Asp299Asn
848628	G	A	TYPE=snp	missense_variant	MODERATE	PA2740	c.188C>T	p.Ala63Val
849871	C	T	TYPE=snp	missense_variant	MODERATE	PA2743	c.212G>A	p.Arg71His
852215	G	A	TYPE=snp	non_coding_transcript_variant	MODIFIER	PA2744.1
852312	G	A	TYPE=snp	missense_variant	MODERATE	PA2745	c.824C>T	p.Ala275Val
854746	G	A	TYPE=snp	intergenic_region	MODIFIER	PA2747-PA2748	n.854746G>A
857910	C	T	TYPE=snp	intergenic_region	MODIFIER	PA2750-PA2751	n.857910C>T
859746	A	G	TYPE=snp	synonymous_variant	LOW	PA2752	c.534T>C	p.Phe178Phe
861763	T	TC,CCC,TCC	TYPE=ins	intergenic_region	MODIFIER	PA2754-PA2755	n.861763delTins"TC
862003	T	C	TYPE=snp	missense_variant	MODERATE	PA2755	c.82T>C	p.Tyr28His
862204	C	G	TYPE=snp	missense_variant	MODERATE	PA2755	c.283C>G	p.Pro95Ala
862550	G	A	TYPE=snp	synonymous_variant	LOW	PA2756	c.357C>T	p.Cys119Cys
864628	AGG	A,AGGG,AGGGG	TYPE=ins	intergenic_region	MODIFIER	PA2758-PA2759	n.864628_864630delAGGins"A
865595	T	C	TYPE=snp	synonymous_variant	LOW	PA2760	c.253T>C	p.Leu85Leu
865912	C	T	TYPE=snp	synonymous_variant	LOW	PA2760	c.570C>T	p.Ser190Ser
867089	T	C	TYPE=snp	missense_variant	MODERATE	PA2761	c.313T>C	p.Tyr105His
867699	A	G	TYPE=snp	missense_variant	MODERATE	PA2763	c.269T>C	p.Leu90Pro
870443	G	A	TYPE=snp	synonymous_variant	LOW	PA2765	c.69C>T	p.Arg23Arg
874564	T	C	TYPE=snp	intergenic_region	MODIFIER	PA2770-PA2770.1	n.874564T>C
875008	G	GC	TYPE=ins	intragenic_variant	MODIFIER	PA2771	n.875008_875009insC
875707	C	G	TYPE=snp	missense_variant	MODERATE	PA2771	c.654C>G	p.Ser218Arg
876644	A	G	TYPE=snp	intergenic_region	MODIFIER	PA2772-PA2773	n.876644A>G
881231	C	CG	TYPE=ins	frameshift_variant	HIGH	PA2777	c.37dupC	p.Arg13fs
884470	G	A	TYPE=snp	missense_variant	MODERATE	PA2782	c.13G>A	p.Ala5Thr
884794	T	C	TYPE=snp	missense_variant	MODERATE	PA2782	c.337T>C	p.Tyr113His
884992	T	C	TYPE=snp	intergenic_region	MODIFIER	PA2782-PA2783	n.884992T>C
886053	G	GCC,GCCC,GC	TYPE=ins	frameshift_variant	HIGH	PA2783	c.1040_1041ins"C	p.Ala347fs
886535	A	G	TYPE=snp	synonymous_variant	LOW	PA2783	c.1521A>G	p.Leu507Leu
886739	T	C	TYPE=snp	synonymous_variant	LOW	PA2783	c.1725T>C	p.Arg575Arg
886831	GC	G	TYPE=del	intergenic_region	MODIFIER	PA2783-PA2784	n.886832delC
887276	C	T	TYPE=snp	missense_variant	MODERATE	PA2784	c.292C>T	p.Arg98Cys
887516	G	A	TYPE=snp	missense_variant	MODERATE	PA2784	c.532G>A	p.Ala178Thr
888061	G	A	TYPE=snp	missense_variant	MODERATE	PA2786	c.178G>A	p.Val60Ile
890279	T	C	TYPE=snp	missense_variant	MODERATE	PA2788	c.995A>G	p.His332Arg
890636	G	A	TYPE=snp	missense_variant	MODERATE	PA2788	c.638C>T	p.Ala213Val
891388	C	T	TYPE=snp	intergenic_region	MODIFIER	PA2788-PA2789	n.891388C>T
891710	A	G	TYPE=snp	splice_acceptor_variant&splice_donor_variant&intron_variant	HIGH	PA2789	c.36+2A>G
893267	T	C	TYPE=snp	synonymous_variant	LOW	PA2790	c.237T>C	p.Gly79Gly
894757	CT	C	TYPE=del	intergenic_region	MODIFIER	PA2790-PA2791	n.894758delT
895026	G	A	TYPE=snp	intergenic_region	MODIFIER	PA2790-PA2791	n.895026G>A
896894	CG	C	TYPE=del	intergenic_region	MODIFIER	PA2792-PA2793	n.896895delG
896895	GC	G,GCC,GCCCC,CCC	TYPE=del	intergenic_region	MODIFIER	PA2792-PA2793	n.896895_896896delGCins"G
897032	G	A	TYPE=snp	missense_variant	MODERATE	PA2793	c.926C>T	p.Ala309Val
897308	T	C	TYPE=snp	missense_variant	MODERATE	PA2793	c.650A>G	p.Gln217Arg
897937	G	A	TYPE=snp	synonymous_variant	LOW	PA2793	c.21C>T	p.Arg7Arg
899507	C	A	TYPE=snp	stop_gained	HIGH	PA2794	c.220G>T	p.Gly74*
901067	G	A	TYPE=snp	intergenic_region	MODIFIER	PA2795-PA2796	n.901067G>A
901194	T	A	TYPE=snp	missense_variant	MODERATE	PA2796	c.89T>A	p.Val30Glu
901619	G	A	TYPE=snp	missense_variant	MODERATE	PA2796	c.514G>A	p.Val172Ile
903523	A	G	TYPE=snp	synonymous_variant	LOW	PA2798	c.258T>C	p.Ala86Ala
906077	A	G	TYPE=snp	synonymous_variant	LOW	PA2802	c.240T>C	p.Arg80Arg
906400	T	C	TYPE=snp	intergenic_region	MODIFIER	PA2802-PA2803	n.906400T>C
907018	G	A	TYPE=snp	missense_variant	MODERATE	PA2803	c.569G>A	p.Gly190Asp
908069	C	T	TYPE=snp	synonymous_variant	LOW	PA2805	c.225C>T	p.Leu75Leu
908403	A	G	TYPE=snp	synonymous_variant	LOW	PA2806	c.603T>C	p.Gly201Gly
909891	CG	C	TYPE=del	intergenic_region	MODIFIER	PA2807-PA2808	n.909892delG
911217	G	A	TYPE=snp	synonymous_variant	LOW	PA2810	c.312G>A	p.Pro104Pro
915822	C	A	TYPE=snp	missense_variant	MODERATE	PA2815	c.193C>A	p.Pro65Thr
916067	G	A	TYPE=snp	stop_gained	HIGH	PA2815	c.438G>A	p.Trp146*
919223	T	C	TYPE=snp	intergenic_region	MODIFIER	PA2817-PA2819.2	n.919223T>C
920731	G	GC	TYPE=ins	intergenic_region	MODIFIER	PA2817-PA2819.2	n.920731_920732insC
921149	G	T	TYPE=snp	intergenic_region	MODIFIER	PA2817-PA2819.2	n.921149G>T
922387	C	CG	TYPE=ins	intergenic_region	MODIFIER	PA2819.3-PA2820	n.922387_922388insG
923976	G	GC	TYPE=ins	intergenic_region	MODIFIER	PA2819.3-PA2820	n.923976_923977insC
924221	G	A	TYPE=snp	intergenic_region	MODIFIER	PA2819.3-PA2820	n.924221G>A
924265	C	A	TYPE=snp	intergenic_region	MODIFIER	PA2819.3-PA2820	n.924265C>A
924627	C	T	TYPE=snp	intergenic_region	MODIFIER	PA2819.3-PA2820	n.924627C>T
925422	A	T	TYPE=snp	intergenic_region	MODIFIER	PA2819.3-PA2820	n.925422A>T
925893	G	A	TYPE=snp	intergenic_region	MODIFIER	PA2819.3-PA2820	n.925893G>A
925958	T	C	TYPE=snp	intergenic_region	MODIFIER	PA2819.3-PA2820	n.925958T>C
927774	T	C	TYPE=snp	intergenic_region	MODIFIER	PA2819.3-PA2820	n.927774T>C
929613	C	T	TYPE=snp	intergenic_region	MODIFIER	PA2819.3-PA2820	n.929613C>T
929981	A	G	TYPE=snp	intergenic_region	MODIFIER	PA2819.3-PA2820	n.929981A>G
930606	G	A	TYPE=snp	intergenic_region	MODIFIER	PA2819.3-PA2820	n.930606G>A
932125	G	A	TYPE=snp	intergenic_region	MODIFIER	PA2819.3-PA2820	n.932125G>A
934087	G	A	TYPE=snp	intergenic_region	MODIFIER	PA2819.3-PA2820	n.934087G>A
934499	G	A	TYPE=snp	intergenic_region	MODIFIER	PA2819.3-PA2820	n.934499G>A
934843	G	A	TYPE=snp	intergenic_region	MODIFIER	PA2819.3-PA2820	n.934843G>A
937642	T	C	TYPE=snp	intergenic_region	MODIFIER	PA2819.3-PA2820	n.937642T>C
937968	C	T	TYPE=snp	intergenic_region	MODIFIER	PA2819.3-PA2820	n.937968C>T
938984	G	A	TYPE=snp	intergenic_region	MODIFIER	PA2819.3-PA2820	n.938984G>A
939001	T	C	TYPE=snp	intergenic_region	MODIFIER	PA2819.3-PA2820	n.939001T>C
941336	G	A	TYPE=snp	intergenic_region	MODIFIER	PA2819.3-PA2820	n.941336G>A
941666	TCCAC	CCCA	TYPE=complex	intergenic_region	MODIFIER	PA2819.3-PA2820	n.941666_941670delTCCACinsCCCA
941679	A	C	TYPE=snp	intergenic_region	MODIFIER	PA2819.3-PA2820	n.941679A>C
941704	A	G	TYPE=snp	intergenic_region	MODIFIER	PA2819.3-PA2820	n.941704A>G
941712	CCCAA	TCCAT	TYPE=complex	intergenic_region	MODIFIER	PA2819.3-PA2820	n.941712_941716delCCCAAinsTCCAT
941721	CA	C	TYPE=del	intergenic_region	MODIFIER	PA2819.3-PA2820	n.941722delA
941734	T	A	TYPE=snp	intergenic_region	MODIFIER	PA2819.3-PA2820	n.941734T>A
941750	ACCC	TCCT	TYPE=complex	intergenic_region	MODIFIER	PA2819.3-PA2820	n.941750_941753delACCCinsTCCT
941765	C	T	TYPE=snp	intergenic_region	MODIFIER	PA2819.3-PA2820	n.941765C>T
941774	C	T	TYPE=snp	intergenic_region	MODIFIER	PA2819.3-PA2820	n.941774C>T
941808	GGCTAC	AGCCAT	TYPE=complex	intergenic_region	MODIFIER	PA2819.3-PA2820	n.941808_941813delGGCTACinsAGCCAT
941819	C	T	TYPE=snp	intergenic_region	MODIFIER	PA2819.3-PA2820	n.941819C>T
941828	G	A	TYPE=snp	intergenic_region	MODIFIER	PA2819.3-PA2820	n.941828G>A
941842	T	A	TYPE=snp	intergenic_region	MODIFIER	PA2819.3-PA2820	n.941842T>A
941855	TCAAA	CCAAG	TYPE=complex	intergenic_region	MODIFIER	PA2819.3-PA2820	n.941855_941859delTCAAAinsCCAAG
941865	TTT	CTC	TYPE=complex	intergenic_region	MODIFIER	PA2819.3-PA2820	n.941865_941867delTTTinsCTC
941883	A	G	TYPE=snp	intergenic_region	MODIFIER	PA2819.3-PA2820	n.941883A>G
941891	CTCG	GTCC	TYPE=complex	intergenic_region	MODIFIER	PA2819.3-PA2820	n.941891_941894delCTCGinsGTCC
941918	C	G	TYPE=snp	intergenic_region	MODIFIER	PA2819.3-PA2820	n.941918C>G
941926	G	C	TYPE=snp	intergenic_region	MODIFIER	PA2819.3-PA2820	n.941926G>C
941933	TCCC	CCCT	TYPE=complex	intergenic_region	MODIFIER	PA2819.3-PA2820	n.941933_941936delTCCCinsCCCT
941943	G	C	TYPE=snp	intergenic_region	MODIFIER	PA2819.3-PA2820	n.941943G>C
941948	T	C	TYPE=snp	intergenic_region	MODIFIER	PA2819.3-PA2820	n.941948T>C
941956	TGCTGGCC	GATCGGCT	TYPE=complex	intergenic_region	MODIFIER	PA2819.3-PA2820	n.941956_941963delTGCTGGCCinsGATCGGCT
941973	ACCGCA	GCCGGT	TYPE=complex	intergenic_region	MODIFIER	PA2819.3-PA2820	n.941973_941978delACCGCAinsGCCGGT
941984	T	C	TYPE=snp	intergenic_region	MODIFIER	PA2819.3-PA2820	n.941984T>C
941999	TGTA	CGTG	TYPE=complex	intergenic_region	MODIFIER	PA2819.3-PA2820	n.941999_942002delTGTAinsCGTG
942008	T	A	TYPE=snp	intergenic_region	MODIFIER	PA2819.3-PA2820	n.942008T>A
942035	C	G	TYPE=snp	intergenic_region	MODIFIER	PA2819.3-PA2820	n.942035C>G
942047	T	C	TYPE=snp	intergenic_region	MODIFIER	PA2819.3-PA2820	n.942047T>C
942053	CA	AG	TYPE=complex	intergenic_region	MODIFIER	PA2819.3-PA2820	n.942053_942054delCAinsAG
942065	CGAC	TGAT	TYPE=complex	intergenic_region	MODIFIER	PA2819.3-PA2820	n.942065_942068delCGACinsTGAT
942080	A	C	TYPE=snp	intergenic_region	MODIFIER	PA2819.3-PA2820	n.942080A>C
942086	A	C	TYPE=snp	intergenic_region	MODIFIER	PA2819.3-PA2820	n.942086A>C
942097	TCGTA	CCGTG	TYPE=complex	intergenic_region	MODIFIER	PA2819.3-PA2820	n.942097_942101delTCGTAinsCCGTG
942128	C	T	TYPE=snp	intergenic_region	MODIFIER	PA2819.3-PA2820	n.942128C>T
942135	C	T	TYPE=snp	intergenic_region	MODIFIER	PA2819.3-PA2820	n.942135C>T
942146	A	G	TYPE=snp	intergenic_region	MODIFIER	PA2819.3-PA2820	n.942146A>G
942152	CAGCGCA	TCGTGAG	TYPE=complex	intergenic_region	MODIFIER	PA2819.3-PA2820	n.942152_942158delCAGCGCAinsTCGTGAG
942166	GCCAAGAAACCGGCCAA	CGGTCGATACCTGGCAC	TYPE=complex	intergenic_region	MODIFIER	PA2819.3-PA2820	n.942166_942182delGCCAAGAAACCGGCCAAinsCGGTCGATACCTGGCAC
942200	A	G	TYPE=snp	intergenic_region	MODIFIER	PA2819.3-PA2820	n.942200A>G
942209	T	C	TYPE=snp	intergenic_region	MODIFIER	PA2819.3-PA2820	n.942209T>C
942222	TTC	ATG	TYPE=complex	intergenic_region	MODIFIER	PA2819.3-PA2820	n.942222_942224delTTCinsATG
942236	G	C	TYPE=snp	intergenic_region	MODIFIER	PA2819.3-PA2820	n.942236G>C
942245	T	G	TYPE=snp	intergenic_region	MODIFIER	PA2819.3-PA2820	n.942245T>G
942267	A	G	TYPE=snp	intergenic_region	MODIFIER	PA2819.3-PA2820	n.942267A>G
942278	C	T	TYPE=snp	intergenic_region	MODIFIER	PA2819.3-PA2820	n.942278C>T
942284	T	G	TYPE=snp	intergenic_region	MODIFIER	PA2819.3-PA2820	n.942284T>G
942293	GGACA	TGACC	TYPE=complex	intergenic_region	MODIFIER	PA2819.3-PA2820	n.942293_942297delGGACAinsTGACC
942308	C	G	TYPE=snp	intergenic_region	MODIFIER	PA2819.3-PA2820	n.942308C>G
942318	GG	AA	TYPE=mnp	intergenic_region	MODIFIER	PA2819.3-PA2820	n.942318_942319delGGinsAA
942325	GTGCG	CCGCC	TYPE=complex	intergenic_region	MODIFIER	PA2819.3-PA2820	n.942325_942329delGTGCGinsCCGCC
942341	C	G	TYPE=snp	intergenic_region	MODIFIER	PA2819.3-PA2820	n.942341C>G
942362	T	C	TYPE=snp	intergenic_region	MODIFIER	PA2819.3-PA2820	n.942362T>C
942371	T	C	TYPE=snp	intergenic_region	MODIFIER	PA2819.3-PA2820	n.942371T>C
942384	GTCA	ATCC	TYPE=complex	intergenic_region	MODIFIER	PA2819.3-PA2820	n.942384_942387delGTCAinsATCC
942392	A	C	TYPE=snp	intergenic_region	MODIFIER	PA2819.3-PA2820	n.942392A>C
942410	C	T	TYPE=snp	intergenic_region	MODIFIER	PA2819.3-PA2820	n.942410C>T
942425	TC	CA	TYPE=complex	intergenic_region	MODIFIER	PA2819.3-PA2820	n.942425_942426delTCinsCA
942431	CGCC	TGCG	TYPE=complex	intergenic_region	MODIFIER	PA2819.3-PA2820	n.942431_942434delCGCCinsTGCG
942440	A	C	TYPE=snp	intergenic_region	MODIFIER	PA2819.3-PA2820	n.942440A>C
942445	T	C	TYPE=snp	intergenic_region	MODIFIER	PA2819.3-PA2820	n.942445T>C
942450	T	C	TYPE=snp	intergenic_region	MODIFIER	PA2819.3-PA2820	n.942450T>C
942462	T	C	TYPE=snp	intergenic_region	MODIFIER	PA2819.3-PA2820	n.942462T>C
942470	AT	GC	TYPE=complex	intergenic_region	MODIFIER	PA2819.3-PA2820	n.942470_942471delATinsGC
942484	T	G	TYPE=snp	intergenic_region	MODIFIER	PA2819.3-PA2820	n.942484T>G
942491	AACAT	GCCAG	TYPE=complex	intergenic_region	MODIFIER	PA2819.3-PA2820	n.942491_942495delAACATinsGCCAG
942507	GTTC	G	TYPE=del	intergenic_region	MODIFIER	PA2819.3-PA2820	n.942508_942510delTTC
942519	ACCG	GCCA	TYPE=complex	intergenic_region	MODIFIER	PA2819.3-PA2820	n.942519_942522delACCGinsGCCA
942534	TCCC	GCCA	TYPE=complex	intergenic_region	MODIFIER	PA2819.3-PA2820	n.942534_942537delTCCCinsGCCA
942585	C	T	TYPE=snp	intergenic_region	MODIFIER	PA2819.3-PA2820	n.942585C>T
942591	CTCGCGCACGCCA	TTCCCGCGCACCC	TYPE=complex	intergenic_region	MODIFIER	PA2819.3-PA2820	n.942591_942603delCTCGCGCACGCCAinsTTCCCGCGCACCC
942614	A	G	TYPE=snp	intergenic_region	MODIFIER	PA2819.3-PA2820	n.942614A>G
942624	C	G	TYPE=snp	intergenic_region	MODIFIER	PA2819.3-PA2820	n.942624C>G
942635	AT	CC	TYPE=mnp	intergenic_region	MODIFIER	PA2819.3-PA2820	n.942635_942636delATinsCC
942644	G	GC	TYPE=ins	intergenic_region	MODIFIER	PA2819.3-PA2820	n.942644_942645insC
942685	TGAG	CGCA	TYPE=complex	intergenic_region	MODIFIER	PA2819.3-PA2820	n.942685_942688delTGAGinsCGCA
942726	C	T	TYPE=snp	intergenic_region	MODIFIER	PA2819.3-PA2820	n.942726C>T
942743	T	C	TYPE=snp	intergenic_region	MODIFIER	PA2819.3-PA2820	n.942743T>C
942755	A	G	TYPE=snp	intergenic_region	MODIFIER	PA2819.3-PA2820	n.942755A>G
942764	C	G	TYPE=snp	intergenic_region	MODIFIER	PA2819.3-PA2820	n.942764C>G
942791	TACA	CACG	TYPE=complex	intergenic_region	MODIFIER	PA2819.3-PA2820	n.942791_942794delTACAinsCACG
942815	A	G	TYPE=snp	intergenic_region	MODIFIER	PA2819.3-PA2820	n.942815A>G
942824	C	T	TYPE=snp	intergenic_region	MODIFIER	PA2819.3-PA2820	n.942824C>T
942858	CA	C	TYPE=del	intergenic_region	MODIFIER	PA2819.3-PA2820	n.942859delA
942865	CT	C	TYPE=del	intergenic_region	MODIFIER	PA2819.3-PA2820	n.942866delT
942887	TCCG	CCCT	TYPE=complex	intergenic_region	MODIFIER	PA2819.3-PA2820	n.942887_942890delTCCGinsCCCT
942903	G	AC	TYPE=complex	intergenic_region	MODIFIER	PA2819.3-PA2820	n.942903delGinsAC
942908	TGCGACGCT	GGCGGCGCA	TYPE=complex	intergenic_region	MODIFIER	PA2819.3-PA2820	n.942908_942916delTGCGACGCTinsGGCGGCGCA
942921	GA	CG	TYPE=complex	intergenic_region	MODIFIER	PA2819.3-PA2820	n.942921_942922delGAinsCG
942927	TTGCAGGCAGGCC	ATGCGGGCGGGTA	TYPE=complex	intergenic_region	MODIFIER	PA2819.3-PA2820	n.942927_942939delTTGCAGGCAGGCCinsATGCGGGCGGGTA
942944	ATT	GGC	TYPE=complex	intergenic_region	MODIFIER	PA2819.3-PA2820	n.942944_942946delATTinsGGC
942963	T	CC	TYPE=complex	intergenic_region	MODIFIER	PA2819.3-PA2820	n.942963delTinsCC
942995	TGG	AGT	TYPE=complex	intergenic_region	MODIFIER	PA2819.3-PA2820	n.942995_942997delTGGinsAGT
943012	A	G	TYPE=snp	intergenic_region	MODIFIER	PA2819.3-PA2820	n.943012A>G
943023	T	C	TYPE=snp	intergenic_region	MODIFIER	PA2819.3-PA2820	n.943023T>C
943031	A	G	TYPE=snp	intergenic_region	MODIFIER	PA2819.3-PA2820	n.943031A>G
943054	T	C	TYPE=snp	intergenic_region	MODIFIER	PA2819.3-PA2820	n.943054T>C
943060	TACCC	CACCG	TYPE=complex	intergenic_region	MODIFIER	PA2819.3-PA2820	n.943060_943064delTACCCinsCACCG
943070	GTTCACG	AT	TYPE=complex	intergenic_region	MODIFIER	PA2819.3-PA2820	n.943070_943076delGTTCACGinsAT
943148	G	A	TYPE=snp	intergenic_region	MODIFIER	PA2819.3-PA2820	n.943148G>A
943185	G	A	TYPE=snp	intergenic_region	MODIFIER	PA2819.3-PA2820	n.943185G>A
943194	CCCT	GCCC	TYPE=complex	intergenic_region	MODIFIER	PA2819.3-PA2820	n.943194_943197delCCCTinsGCCC
943209	T	G	TYPE=snp	intergenic_region	MODIFIER	PA2819.3-PA2820	n.943209T>G
943218	ATAC	GTAT	TYPE=complex	intergenic_region	MODIFIER	PA2819.3-PA2820	n.943218_943221delATACinsGTAT
943227	A	G	TYPE=snp	intergenic_region	MODIFIER	PA2819.3-PA2820	n.943227A>G
943242	G	A	TYPE=snp	intergenic_region	MODIFIER	PA2819.3-PA2820	n.943242G>A
943255	T	C	TYPE=snp	intergenic_region	MODIFIER	PA2819.3-PA2820	n.943255T>C
943269	T	C	TYPE=snp	intergenic_region	MODIFIER	PA2819.3-PA2820	n.943269T>C
943275	T	C	TYPE=snp	intergenic_region	MODIFIER	PA2819.3-PA2820	n.943275T>C
943285	A	G	TYPE=snp	intergenic_region	MODIFIER	PA2819.3-PA2820	n.943285A>G
943296	AGTCTCCGCGAC	GGTCGCGGCCAA	TYPE=complex	intergenic_region	MODIFIER	PA2819.3-PA2820	n.943296_943307delAGTCTCCGCGACinsGGTCGCGGCCAA
943314	T	C	TYPE=snp	intergenic_region	MODIFIER	PA2819.3-PA2820	n.943314T>C
943338	TTC	CAG	TYPE=complex	intergenic_region	MODIFIER	PA2819.3-PA2820	n.943338_943340delTTCinsCAG
943350	C	G	TYPE=snp	intergenic_region	MODIFIER	PA2819.3-PA2820	n.943350C>G
943363	A	C	TYPE=snp	intergenic_region	MODIFIER	PA2819.3-PA2820	n.943363A>C
943374	C	T	TYPE=snp	intergenic_region	MODIFIER	PA2819.3-PA2820	n.943374C>T
943389	G	A	TYPE=snp	intergenic_region	MODIFIER	PA2819.3-PA2820	n.943389G>A
943401	C	G	TYPE=snp	intergenic_region	MODIFIER	PA2819.3-PA2820	n.943401C>G
943413	CTAC	GTAT	TYPE=complex	intergenic_region	MODIFIER	PA2819.3-PA2820	n.943413_943416delCTACinsGTAT
943422	GCGACGT	CCGCCGC	TYPE=complex	intergenic_region	MODIFIER	PA2819.3-PA2820	n.943422_943428delGCGACGTinsCCGCCGC
943437	GCTT	CCTG	TYPE=complex	intergenic_region	MODIFIER	PA2819.3-PA2820	n.943437_943440delGCTTinsCCTG
943461	CG	AA	TYPE=complex	intergenic_region	MODIFIER	PA2819.3-PA2820	n.943461_943462delCGinsAA
943476	TT	CG	TYPE=complex	intergenic_region	MODIFIER	PA2819.3-PA2820	n.943476_943477delTTinsCG
943482	C	T	TYPE=snp	intergenic_region	MODIFIER	PA2819.3-PA2820	n.943482C>T
943485	CACGCCT	TGTTCCC	TYPE=complex	intergenic_region	MODIFIER	PA2819.3-PA2820	n.943485_943491delCACGCCTinsTGTTCCC
943503	G	C	TYPE=snp	intergenic_region	MODIFIER	PA2819.3-PA2820	n.943503G>C
943509	T	C	TYPE=snp	intergenic_region	MODIFIER	PA2819.3-PA2820	n.943509T>C
943515	TGGCAAAGCACCC	CGGCTCCGCGCCT	TYPE=complex	intergenic_region	MODIFIER	PA2819.3-PA2820	n.943515_943527delTGGCAAAGCACCCinsCGGCTCCGCGCCT
943542	T	C	TYPE=snp	intergenic_region	MODIFIER	PA2819.3-PA2820	n.943542T>C
943563	G	A	TYPE=snp	intergenic_region	MODIFIER	PA2819.3-PA2820	n.943563G>A
943569	CCAA	GCAG	TYPE=complex	intergenic_region	MODIFIER	PA2819.3-PA2820	n.943569_943572delCCAAinsGCAG
943579	G	C	TYPE=snp	intergenic_region	MODIFIER	PA2819.3-PA2820	n.943579G>C
943593	G	A	TYPE=snp	intergenic_region	MODIFIER	PA2819.3-PA2820	n.943593G>A
943599	CGCG	GGCT	TYPE=complex	intergenic_region	MODIFIER	PA2819.3-PA2820	n.943599_943602delCGCGinsGGCT
943608	C	T	TYPE=snp	intergenic_region	MODIFIER	PA2819.3-PA2820	n.943608C>T
943618	T	C	TYPE=snp	intergenic_region	MODIFIER	PA2819.3-PA2820	n.943618T>C
943644	AGGT	GGGC	TYPE=complex	intergenic_region	MODIFIER	PA2819.3-PA2820	n.943644_943647delAGGTinsGGGC
943660	G	A	TYPE=snp	intergenic_region	MODIFIER	PA2819.3-PA2820	n.943660G>A
943674	C	G	TYPE=snp	intergenic_region	MODIFIER	PA2819.3-PA2820	n.943674C>G
943680	C	G	TYPE=snp	intergenic_region	MODIFIER	PA2819.3-PA2820	n.943680C>G
943685	G	A	TYPE=snp	intergenic_region	MODIFIER	PA2819.3-PA2820	n.943685G>A
943698	CCCG	GCCC	TYPE=complex	intergenic_region	MODIFIER	PA2819.3-PA2820	n.943698_943701delCCCGinsGCCC
943717	A	T	TYPE=snp	intergenic_region	MODIFIER	PA2819.3-PA2820	n.943717A>T
943722	CTCAACCACC	TTCGACCTCG	TYPE=complex	intergenic_region	MODIFIER	PA2819.3-PA2820	n.943722_943731delCTCAACCACCinsTTCGACCTCG
943743	T	C	TYPE=snp	intergenic_region	MODIFIER	PA2819.3-PA2820	n.943743T>C
943761	C	T	TYPE=snp	intergenic_region	MODIFIER	PA2819.3-PA2820	n.943761C>T
943767	T	C	TYPE=snp	intergenic_region	MODIFIER	PA2819.3-PA2820	n.943767T>C
943796	A	G	TYPE=snp	intergenic_region	MODIFIER	PA2819.3-PA2820	n.943796A>G
943806	TGAGT	CGAAC	TYPE=complex	intergenic_region	MODIFIER	PA2819.3-PA2820	n.943806_943810delTGAGTinsCGAAC
943819	A	C	TYPE=snp	intergenic_region	MODIFIER	PA2819.3-PA2820	n.943819A>C
943869	C	T	TYPE=snp	intergenic_region	MODIFIER	PA2819.3-PA2820	n.943869C>T
943875	C	T	TYPE=snp	intergenic_region	MODIFIER	PA2819.3-PA2820	n.943875C>T
943883	G	A	TYPE=snp	intergenic_region	MODIFIER	PA2819.3-PA2820	n.943883G>A
943908	G	C	TYPE=snp	intergenic_region	MODIFIER	PA2819.3-PA2820	n.943908G>C
944046	T	C	TYPE=snp	intergenic_region	MODIFIER	PA2819.3-PA2820	n.944046T>C
944069	ATT	A	TYPE=del	intergenic_region	MODIFIER	PA2819.3-PA2820	n.944070_944071delTT
944094	GAGGC	AAGGT	TYPE=complex	intergenic_region	MODIFIER	PA2819.3-PA2820	n.944094_944098delGAGGCinsAAGGT
944119	T	G	TYPE=snp	intergenic_region	MODIFIER	PA2819.3-PA2820	n.944119T>G
944125	AGCCATC	GGCCGTT	TYPE=complex	intergenic_region	MODIFIER	PA2819.3-PA2820	n.944125_944131delAGCCATCinsGGCCGTT
944151	CCCTG	TCCTC	TYPE=complex	intergenic_region	MODIFIER	PA2819.3-PA2820	n.944151_944155delCCCTGinsTCCTC
944182	C	G	TYPE=snp	intergenic_region	MODIFIER	PA2819.3-PA2820	n.944182C>G
944190	GC	AG	TYPE=complex	intergenic_region	MODIFIER	PA2819.3-PA2820	n.944190_944191delGCinsAG
944203	C	T	TYPE=snp	intergenic_region	MODIFIER	PA2819.3-PA2820	n.944203C>T
944266	CGAT	TGAC	TYPE=complex	intergenic_region	MODIFIER	PA2819.3-PA2820	n.944266_944269delCGATinsTGAC
944287	A	G	TYPE=snp	intergenic_region	MODIFIER	PA2819.3-PA2820	n.944287A>G
944299	TGGC	GGGT	TYPE=complex	intergenic_region	MODIFIER	PA2819.3-PA2820	n.944299_944302delTGGCinsGGGT
944320	G	A	TYPE=snp	intergenic_region	MODIFIER	PA2819.3-PA2820	n.944320G>A
944335	AGACA	GGACC	TYPE=complex	intergenic_region	MODIFIER	PA2819.3-PA2820	n.944335_944339delAGACAinsGGACC
944350	TCGC	CCGT	TYPE=complex	intergenic_region	MODIFIER	PA2819.3-PA2820	n.944350_944353delTCGCinsCCGT
944365	CTCA	TTCG	TYPE=complex	intergenic_region	MODIFIER	PA2819.3-PA2820	n.944365_944368delCTCAinsTTCG
944393	GCT	TCG	TYPE=complex	intergenic_region	MODIFIER	PA2819.3-PA2820	n.944393_944395delGCTinsTCG
944401	T	C	TYPE=snp	intergenic_region	MODIFIER	PA2819.3-PA2820	n.944401T>C
944407	G	A	TYPE=snp	intergenic_region	MODIFIER	PA2819.3-PA2820	n.944407G>A
944412	C	T	TYPE=snp	intergenic_region	MODIFIER	PA2819.3-PA2820	n.944412C>T
944428	GTAGTCC	ATAGCTA	TYPE=complex	intergenic_region	MODIFIER	PA2819.3-PA2820	n.944428_944434delGTAGTCCinsATAGCTA
944441	GTCC	CTCT	TYPE=complex	intergenic_region	MODIFIER	PA2819.3-PA2820	n.944441_944444delGTCCinsCTCT
944455	T	C	TYPE=snp	intergenic_region	MODIFIER	PA2819.3-PA2820	n.944455T>C
944466	TTTC	GTTT	TYPE=complex	intergenic_region	MODIFIER	PA2819.3-PA2820	n.944466_944469delTTTCinsGTTT
944484	GGGCG	TGGCA	TYPE=complex	intergenic_region	MODIFIER	PA2819.3-PA2820	n.944484_944488delGGGCGinsTGGCA
944494	GGGCAGCCTGGAAAAAAT	TGGCGACCCGGACAAA	TYPE=complex	intergenic_region	MODIFIER	PA2819.3-PA2820	n.944494_944511delGGGCAGCCTGGAAAAAATinsTGGCGACCCGGACAAA
944517	GCG	ACA	TYPE=complex	intergenic_region	MODIFIER	PA2819.3-PA2820	n.944517_944519delGCGinsACA
944542	T	C	TYPE=snp	intergenic_region	MODIFIER	PA2819.3-PA2820	n.944542T>C
944558	CGGC	TGGA	TYPE=complex	intergenic_region	MODIFIER	PA2819.3-PA2820	n.944558_944561delCGGCinsTGGA
944569	A	C	TYPE=snp	intergenic_region	MODIFIER	PA2819.3-PA2820	n.944569A>C
944604	A	G	TYPE=snp	intergenic_region	MODIFIER	PA2819.3-PA2820	n.944604A>G
944621	A	G	TYPE=snp	intergenic_region	MODIFIER	PA2819.3-PA2820	n.944621A>G
944629	GT	CG	TYPE=mnp	intergenic_region	MODIFIER	PA2819.3-PA2820	n.944629_944630delGTinsCG
944693	CT	C	TYPE=del	intergenic_region	MODIFIER	PA2819.3-PA2820	n.944694delT
944721	G	A	TYPE=snp	intergenic_region	MODIFIER	PA2819.3-PA2820	n.944721G>A
944764	T	C	TYPE=snp	intergenic_region	MODIFIER	PA2819.3-PA2820	n.944764T>C
944781	T	A	TYPE=snp	intergenic_region	MODIFIER	PA2819.3-PA2820	n.944781T>A
944786	T	A	TYPE=snp	intergenic_region	MODIFIER	PA2819.3-PA2820	n.944786T>A
944804	A	G	TYPE=snp	intergenic_region	MODIFIER	PA2819.3-PA2820	n.944804A>G
944870	TCCGTGAAGTGCCT	CCCGCGAGGTTCCC	TYPE=complex	intergenic_region	MODIFIER	PA2819.3-PA2820	n.944870_944883delTCCGTGAAGTGCCTinsCCCGCGAGGTTCCC
944910	T	C	TYPE=snp	intergenic_region	MODIFIER	PA2819.3-PA2820	n.944910T>C
944926	GTT	ATC	TYPE=complex	intergenic_region	MODIFIER	PA2819.3-PA2820	n.944926_944928delGTTinsATC
944943	CC	TT	TYPE=complex	intergenic_region	MODIFIER	PA2819.3-PA2820	n.944943_944944delCCinsTT
944951	G	A	TYPE=snp	intergenic_region	MODIFIER	PA2819.3-PA2820	n.944951G>A
944967	C	G	TYPE=snp	intergenic_region	MODIFIER	PA2819.3-PA2820	n.944967C>G
945006	CCTCGTCC	ACTGGTCG	TYPE=complex	intergenic_region	MODIFIER	PA2819.3-PA2820	n.945006_945013delCCTCGTCCinsACTGGTCG
945048	C	G	TYPE=snp	intergenic_region	MODIFIER	PA2819.3-PA2820	n.945048C>G
945078	G	C	TYPE=snp	intergenic_region	MODIFIER	PA2819.3-PA2820	n.945078G>C
945108	C	T	TYPE=snp	intergenic_region	MODIFIER	PA2819.3-PA2820	n.945108C>T
945113	G	A	TYPE=snp	intergenic_region	MODIFIER	PA2819.3-PA2820	n.945113G>A
945120	TGAA	CCAG	TYPE=complex	intergenic_region	MODIFIER	PA2819.3-PA2820	n.945120_945123delTGAAinsCCAG
945135	CCTC	TCTG	TYPE=complex	intergenic_region	MODIFIER	PA2819.3-PA2820	n.945135_945138delCCTCinsTCTG
945153	C	G	TYPE=snp	intergenic_region	MODIFIER	PA2819.3-PA2820	n.945153C>G
945189	C	G	TYPE=snp	intergenic_region	MODIFIER	PA2819.3-PA2820	n.945189C>G
945401	G	A	TYPE=snp	intergenic_region	MODIFIER	PA2819.3-PA2820	n.945401G>A
945483	A	G	TYPE=snp	intergenic_region	MODIFIER	PA2819.3-PA2820	n.945483A>G
949099	A	G	TYPE=snp	intergenic_region	MODIFIER	PA2819.3-PA2820	n.949099A>G
949818	G	A	TYPE=snp	intergenic_region	MODIFIER	PA2819.3-PA2820	n.949818G>A
950129	A	G	TYPE=snp	intergenic_region	MODIFIER	PA2819.3-PA2820	n.950129A>G
952677	G	A	TYPE=snp	intergenic_region	MODIFIER	PA2819.3-PA2820	n.952677G>A
953203	G	A	TYPE=snp	intergenic_region	MODIFIER	PA2819.3-PA2820	n.953203G>A
953873	A	G	TYPE=snp	intergenic_region	MODIFIER	PA2819.3-PA2820	n.953873A>G
956259	C	T	TYPE=snp	intergenic_region	MODIFIER	PA2819.3-PA2820	n.956259C>T
956664	A	G	TYPE=snp	intergenic_region	MODIFIER	PA2819.3-PA2820	n.956664A>G
956925	T	C	TYPE=snp	intergenic_region	MODIFIER	PA2819.3-PA2820	n.956925T>C
957291	T	C	TYPE=snp	intergenic_region	MODIFIER	PA2819.3-PA2820	n.957291T>C
958140	C	T	TYPE=snp	intergenic_region	MODIFIER	PA2819.3-PA2820	n.958140C>T
959684	G	A	TYPE=snp	intergenic_region	MODIFIER	PA2819.3-PA2820	n.959684G>A
960445	T	C	TYPE=snp	intergenic_region	MODIFIER	PA2819.3-PA2820	n.960445T>C
961886	GCCC	GC,G,GCC,GCCCC,GCCCCC,GCCCCCCC	TYPE=del	intergenic_region	MODIFIER	PA2819.3-PA2820	n.961886_961889delGCCCins"GC
963713	G	A	TYPE=snp	intergenic_region	MODIFIER	PA2819.3-PA2820	n.963713G>A
964275	T	C	TYPE=snp	intergenic_region	MODIFIER	PA2819.3-PA2820	n.964275T>C
966838	C	T	TYPE=snp	intergenic_region	MODIFIER	PA2819.3-PA2820	n.966838C>T
967319	C	T	TYPE=snp	intergenic_region	MODIFIER	PA2819.3-PA2820	n.967319C>T
967525	G	A	TYPE=snp	intergenic_region	MODIFIER	PA2819.3-PA2820	n.967525G>A
967558	G	A	TYPE=snp	intergenic_region	MODIFIER	PA2819.3-PA2820	n.967558G>A
968427	G	A	TYPE=snp	intergenic_region	MODIFIER	PA2819.3-PA2820	n.968427G>A
969319	G	A	TYPE=snp	intergenic_region	MODIFIER	PA2819.3-PA2820	n.969319G>A
971814	T	C	TYPE=snp	intergenic_region	MODIFIER	PA2819.3-PA2820	n.971814T>C
971873	G	A	TYPE=snp	intergenic_region	MODIFIER	PA2819.3-PA2820	n.971873G>A
971957	T	C	TYPE=snp	intergenic_region	MODIFIER	PA2819.3-PA2820	n.971957T>C
973509	G	A	TYPE=snp	intergenic_region	MODIFIER	PA2819.3-PA2820	n.973509G>A
975618	T	C	TYPE=snp	intergenic_region	MODIFIER	PA2819.3-PA2820	n.975618T>C
976155	C	T	TYPE=snp	intergenic_region	MODIFIER	PA2819.3-PA2820	n.976155C>T
976353	A	G	TYPE=snp	intergenic_region	MODIFIER	PA2819.3-PA2820	n.976353A>G
981108	G	A	TYPE=snp	intergenic_region	MODIFIER	PA2819.3-PA2820	n.981108G>A
983861	G	A	TYPE=snp	intergenic_region	MODIFIER	PA2819.3-PA2820	n.983861G>A
984621	G	C	TYPE=snp	intergenic_region	MODIFIER	PA2819.3-PA2820	n.984621G>C
986134	C	T	TYPE=snp	intergenic_region	MODIFIER	PA2819.3-PA2820	n.986134C>T
987045	T	C	TYPE=snp	intergenic_region	MODIFIER	PA2819.3-PA2820	n.987045T>C
987435	A	AG	TYPE=ins	intergenic_region	MODIFIER	PA2819.3-PA2820	n.987435_987436insG
988176	T	C	TYPE=snp	intergenic_region	MODIFIER	PA2819.3-PA2820	n.988176T>C
988873	T	C	TYPE=snp	intergenic_region	MODIFIER	PA2819.3-PA2820	n.988873T>C
989079	T	C	TYPE=snp	intergenic_region	MODIFIER	PA2819.3-PA2820	n.989079T>C
989907	G	A	TYPE=snp	intergenic_region	MODIFIER	PA2819.3-PA2820	n.989907G>A
992988	A	G	TYPE=snp	intergenic_region	MODIFIER	PA2819.3-PA2820	n.992988A>G
994793	A	G	TYPE=snp	intergenic_region	MODIFIER	PA2819.3-PA2820	n.994793A>G
994941	C	T	TYPE=snp	intergenic_region	MODIFIER	PA2819.3-PA2820	n.994941C>T
995822	G	GC	TYPE=ins	intergenic_region	MODIFIER	PA2819.3-PA2820	n.995822_995823insC
995966	G	A	TYPE=snp	intergenic_region	MODIFIER	PA2819.3-PA2820	n.995966G>A
996773	A	G	TYPE=snp	missense_variant	MODERATE	PA2820	c.40A>G	p.Thr14Ala
998088	G	A	TYPE=snp	synonymous_variant	LOW	PA2822	c.435C>T	p.Ala145Ala
999129	GC	G,CC,GCC	TYPE=snp	frameshift_variant	HIGH	PA2823	c.405_406ins"G	p.Ala136fs
1000063	T	C	TYPE=snp	missense_variant	MODERATE	PA2824	c.572T>C	p.Val191Ala
1003020	C	CG	TYPE=ins	frameshift_variant	HIGH	PA2827	c.334dupC	p.Arg112fs
1003022	GGGGG	AGGGC	TYPE=complex	missense_variant	MODERATE	PA2827	c.329_333delCCCCCinsGCCCT	p.Ala110Gly
1003026	G	C	TYPE=snp	missense_variant	MODERATE	PA2827	c.329C>G	p.Ala110Gly
1003816	G	A	TYPE=snp	missense_variant	MODERATE	PA2828	c.278G>A	p.Gly93Asp
1004750	AC	A,ACC	TYPE=del	stop_lost&splice_region_variant	HIGH	PA2828	c.1212_*1delACins"A	p.Ter404???ext*?
1012371	T	C	TYPE=snp	synonymous_variant	LOW	PA2836	c.819T>C	p.Asp273Asp
1013635	A	G	TYPE=snp	missense_variant	MODERATE	PA2837	c.1022A>G	p.His341Arg
1017315	T	C	TYPE=snp	missense_variant	MODERATE	PA2840	c.679A>G	p.Thr227Ala
1017920	T	C	TYPE=snp	missense_variant	MODERATE	PA2840	c.74A>G	p.His25Arg
1018281	G	GC	TYPE=ins	intergenic_region	MODIFIER	PA2840-PA2841	n.1018281_1018282insC
1018288	G	A	TYPE=snp	intergenic_region	MODIFIER	PA2840-PA2841	n.1018288G>A
1018597	T	C	TYPE=snp	synonymous_variant	LOW	PA2841	c.294T>C	p.Arg98Arg
1019070	A	G	TYPE=snp	missense_variant	MODERATE	PA2841	c.767A>G	p.His256Arg
1019876	T	TC	TYPE=ins	intergenic_region	MODIFIER	PA2842-PA2843	n.1019876_1019877insC
1020361	G	A	TYPE=snp	missense_variant	MODERATE	PA2843	c.316G>A	p.Val106Ile
1022301	T	C	TYPE=snp	missense_variant	MODERATE	PA2844	c.341A>G	p.Asp114Gly
1022423	G	T	TYPE=snp	missense_variant	MODERATE	PA2844	c.219C>A	p.Asp73Glu
1022591	C	T	TYPE=snp	synonymous_variant	LOW	PA2844	c.51G>A	p.Ala17Ala
1029190	TA	T	TYPE=del	non_coding_transcript_variant	MODIFIER	PA2852.2
1029979	A	G	TYPE=snp	synonymous_variant	LOW	PA2854	c.687T>C	p.Arg229Arg
1030241	G	A	TYPE=snp	missense_variant	MODERATE	PA2854	c.425C>T	p.Thr142Ile
1032575	T	C	TYPE=snp	missense_variant	MODERATE	PA2858	c.200T>C	p.Val67Ala
1033160	T	C	TYPE=snp	missense_variant	MODERATE	PA2858	c.785T>C	p.Leu262Pro
1033834	G	A	TYPE=snp	missense_variant	MODERATE	PA2858	c.1459G>A	p.Ala487Thr
1033877	A	G	TYPE=snp	missense_variant	MODERATE	PA2858	c.1502A>G	p.Gln501Arg
1034615	T	C	TYPE=snp	missense_variant	MODERATE	PA2858	c.2240T>C	p.Leu747Pro
1034848	G	A	TYPE=snp	missense_variant	MODERATE	PA2858	c.2473G>A	p.Gly825Ser
1035629	C	T	TYPE=snp	missense_variant	MODERATE	PA2860	c.266G>A	p.Ser89Asn
1036098	T	C	TYPE=snp	missense_variant	MODERATE	PA2861	c.157T>C	p.Ser53Pro
1037599	G	A	TYPE=snp	missense_variant	MODERATE	PA2862	c.914G>A	p.Arg305His
1037833	GC	G	TYPE=del	intragenic_variant	MODIFIER	PA2863	n.1037834delC
1040898	T	C	TYPE=snp	intergenic_region	MODIFIER	PA2865-PA2866	n.1040898T>C
1042396	C	T	TYPE=snp	missense_variant	MODERATE	PA2867	c.386C>T	p.Pro129Leu
1044250	G	A	TYPE=snp	missense_variant	MODERATE	PA2869	c.196G>A	p.Ala66Thr
1045265	T	C	TYPE=snp	missense_variant	MODERATE	PA2870	c.713T>C	p.Leu238Pro
1046477	G	A	TYPE=snp	missense_variant	MODERATE	PA2871	c.460C>T	p.Pro154Ser
1048741	GGC	G	TYPE=del	frameshift_variant	HIGH	PA2873	c.1048_1049delGC	p.Ala350fs
1049271	G	A	TYPE=snp	synonymous_variant	LOW	PA2873	c.520C>T	p.Leu174Leu
1049312	G	A	TYPE=snp	missense_variant	MODERATE	PA2873	c.479C>T	p.Ala160Val
1050710	G	A	TYPE=snp	missense_variant	MODERATE	PA2874	c.31C>T	p.Arg11Cys
1050958	C	T	TYPE=snp	missense_variant	MODERATE	PA2875	c.700G>A	p.Ala234Thr
1051517	G	A	TYPE=snp	synonymous_variant	LOW	PA2875	c.141C>T	p.Thr47Thr
1052800	G	A	TYPE=snp	missense_variant	MODERATE	PA2877	c.776C>T	p.Pro259Leu
1052874	T	C	TYPE=snp	synonymous_variant	LOW	PA2877	c.702A>G	p.Gly234Gly
1055881	G	A	TYPE=snp	synonymous_variant	LOW	PA2881	c.757C>T	p.Leu253Leu
1057084	T	C	TYPE=snp	missense_variant	MODERATE	PA2882	c.671A>G	p.Asp224Gly
1060150	G	GC	TYPE=ins	intergenic_region	MODIFIER	PA2885-PA2886	n.1060150_1060151insC
1060432	G	A	TYPE=snp	missense_variant	MODERATE	PA2886	c.214G>A	p.Glu72Lys
1061964	A	G	TYPE=snp	synonymous_variant	LOW	PA2886	c.1746A>G	p.Glu582Glu
1063208	T	A	TYPE=snp	splice_donor_variant&intron_variant	HIGH	PA2888	c.234+1T>A
1065595	G	GC	TYPE=ins	frameshift_variant	HIGH	PA2889	c.892dupC	p.Leu298fs
1069578	T	C	TYPE=snp	missense_variant	MODERATE	PA2892	c.814T>C	p.Phe272Leu
1069679	C	T	TYPE=snp	intergenic_region	MODIFIER	PA2892-PA2893	n.1069679C>T
1069877	T	C	TYPE=snp	missense_variant	MODERATE	PA2893	c.127T>C	p.Ser43Pro
1070865	T	C	TYPE=snp	missense_variant	MODERATE	PA2893	c.1115T>C	p.Phe372Ser
1071718	G	A	TYPE=snp	missense_variant	MODERATE	PA2894	c.464C>T	p.Pro155Leu
1072944	A	G	TYPE=snp	synonymous_variant	LOW	PA2895	c.180T>C	p.Ser60Ser
1073037	C	T	TYPE=snp	synonymous_variant	LOW	PA2895	c.87G>A	p.Pro29Pro
1075901	T	C	TYPE=snp	synonymous_variant	LOW	PA2898	c.162A>G	p.Ala54Ala
1076480	C	T	TYPE=snp	missense_variant	MODERATE	PA2899	c.307G>A	p.Val103Ile
1076485	T	C	TYPE=snp	missense_variant	MODERATE	PA2899	c.302A>G	p.Lys101Arg
1076630	G	A	TYPE=snp	missense_variant	MODERATE	PA2899	c.157C>T	p.Pro53Ser
1078864	AG	A	TYPE=del	frameshift_variant	HIGH	PA2902	c.129delC	p.Tyr44fs
1080253	A	G	TYPE=snp	intragenic_variant	MODIFIER	PA2903	n.1080253A>G
1080971	G	T	TYPE=snp	synonymous_variant	LOW	PA2904	c.517C>A	p.Arg173Arg
1081201	G	A	TYPE=snp	missense_variant	MODERATE	PA2904	c.287C>T	p.Ala96Val
1083517	A	G	TYPE=snp	intragenic_variant	MODIFIER	PA2906	n.1083517A>G
1083993	C	T	TYPE=snp	intragenic_variant	MODIFIER	PA2907	n.1083993C>T
1086162	T	C	TYPE=snp	missense_variant	MODERATE	PA2908	c.1019T>C	p.Val340Ala
1088894	A	G	TYPE=snp	missense_variant	MODERATE	PA2911	c.665A>G	p.Asn222Ser
1090449	T	C	TYPE=snp	missense_variant	MODERATE	PA2912	c.11T>C	p.Leu4Pro
1093360	G	A	TYPE=snp	missense_variant	MODERATE	PA2915	c.716C>T	p.Ala239Val
1094766	A	G	TYPE=snp	missense_variant	MODERATE	PA2916	c.23T>C	p.Leu8Pro
1097443	G	A	TYPE=snp	missense_variant	MODERATE	PA2920	c.1174C>T	p.Leu392Phe
1098405	T	C	TYPE=snp	missense_variant	MODERATE	PA2920	c.212A>G	p.Glu71Gly
1098911	G	A	TYPE=snp	synonymous_variant	LOW	PA2921	c.780C>T	p.Ala260Ala
1099632	G	A	TYPE=snp	missense_variant	MODERATE	PA2921	c.59C>T	p.Ala20Val
1100211	G	A	TYPE=snp	missense_variant	MODERATE	PA2922	c.421G>A	p.Gly141Ser
1100862	G	A	TYPE=snp	missense_variant	MODERATE	PA2922	c.1072G>A	p.Gly358Ser
1100981	A	C	TYPE=snp	intergenic_region	MODIFIER	PA2922-PA2923	n.1100981A>C
1101730	G	A	TYPE=snp	synonymous_variant	LOW	PA2923	c.711G>A	p.Ala237Ala
1102273	T	C	TYPE=snp	missense_variant	MODERATE	PA2924	c.413T>C	p.Val138Ala
1104779	T	C	TYPE=snp	missense_variant	MODERATE	PA2927	c.410T>C	p.Ile137Thr
1104865	T	C	TYPE=snp	missense_variant	MODERATE	PA2927	c.496T>C	p.Trp166Arg
1105713	GC	G	TYPE=del	intergenic_region	MODIFIER	PA2927-PA2928	n.1105714delC
1106555	G	A	TYPE=snp	synonymous_variant	LOW	PA2928	c.420C>T	p.Ala140Ala
1107860	A	C	TYPE=snp	missense_variant	MODERATE	PA2929	c.143T>G	p.Val48Gly
1108537	C	T	TYPE=snp	missense_variant	MODERATE	PA2930	c.470C>T	p.Thr157Ile
1109079	C	T	TYPE=snp	missense_variant	MODERATE	PA2931	c.517G>A	p.Val173Met
1110406	G	T	TYPE=snp	missense_variant	MODERATE	PA2932	c.686G>T	p.Arg229Leu
1112241	T	C	TYPE=snp	missense_variant	MODERATE	PA2934	c.146T>C	p.Val49Ala
1115093	T	C	TYPE=snp	missense_variant	MODERATE	PA2938	c.1070A>G	p.Tyr357Cys
1116820	A	G	TYPE=snp	missense_variant	MODERATE	PA2939	c.160A>G	p.Thr54Ala
1117357	G	A	TYPE=snp	missense_variant	MODERATE	PA2939	c.697G>A	p.Val233Met
1117601	T	C	TYPE=snp	missense_variant	MODERATE	PA2939	c.941T>C	p.Val314Ala
1118906	C	CG	TYPE=ins	frameshift_variant	HIGH	PA2940	c.590dupC	p.Pro198fs
1119086	C	T	TYPE=snp	synonymous_variant	LOW	PA2940	c.411G>A	p.Ala137Ala
1121258	G	A	TYPE=snp	synonymous_variant	LOW	PA2942	c.42C>T	p.Ala14Ala
1121475	T	C	TYPE=snp	non_coding_transcript_variant	MODIFIER	PA2942.1
1121631	G	A	TYPE=snp	non_coding_transcript_variant	MODIFIER	PA2942.1
1124472	G	A	TYPE=snp	synonymous_variant	LOW	PA2944	c.2268C>T	p.Cys756Cys
1124765	G	A	TYPE=snp	missense_variant	MODERATE	PA2944	c.1975C>T	p.Arg659Cys
1128448	T	C	TYPE=snp	intragenic_variant	MODIFIER	PA2946	n.1128448T>C
1130352	A	G	TYPE=snp	missense_variant	MODERATE	PA2948	c.464A>G	p.His155Arg
1130648	G	A	TYPE=snp	intergenic_region	MODIFIER	PA2948-PA2949	n.1130648G>A
1130946	G	A	TYPE=snp	synonymous_variant	LOW	PA2949	c.177G>A	p.Ser59Ser
1133216	G	T	TYPE=snp	synonymous_variant	LOW	PA2951	c.885C>A	p.Val295Val
1135009	T	TC	TYPE=ins	intergenic_region	MODIFIER	PA2952-PA2953	n.1135009_1135010insC
1136890	C	A	TYPE=snp	missense_variant	MODERATE	PA2954	c.554G>T	p.Gly185Val
1137320	G	A	TYPE=snp	missense_variant	MODERATE	PA2954	c.124C>T	p.Arg42Cys
1141143	CT	C	TYPE=del	non_coding_transcript_variant	MODIFIER	PA2958.1
1141144	T	C,CC	TYPE=snp	non_coding_transcript_variant	MODIFIER	PA2958.1
1141217	G	C	TYPE=snp	non_coding_transcript_variant	MODIFIER	PA2958.1
1141239	GT	G	TYPE=del	intergenic_region	MODIFIER	PA2958.1-PA2959	n.1141240delT
1143344	C	T	TYPE=snp	missense_variant	MODERATE	PA2961	c.86G>A	p.Gly29Asp
1145551	G	A	TYPE=snp	synonymous_variant	LOW	PA2964	c.403C>T	p.Leu135Leu
1147468	C	T	TYPE=snp	missense_variant	MODERATE	PA2966	c.95G>A	p.Gly32Asp
1148206	A	G	TYPE=snp	missense_variant	MODERATE	PA2967	c.296T>C	p.Val99Ala
1148674	C	T	TYPE=snp	synonymous_variant	LOW	PA2968	c.789G>A	p.Gln263Gln
1150006	A	G	TYPE=snp	synonymous_variant	LOW	PA2969	c.543T>C	p.Asn181Asn
1151910	G	A	TYPE=snp	missense_variant	MODERATE	PA2972	c.487G>A	p.Ala163Thr
1157737	C	T	TYPE=snp	missense_variant	MODERATE	PA2976	c.2462C>T	p.Pro821Leu
1158199	C	A	TYPE=snp	missense_variant	MODERATE	PA2976	c.2924C>A	p.Ala975Glu
1159401	G	A	TYPE=snp	missense_variant	MODERATE	PA2977	c.16C>T	p.Arg6Trp
1160663	G	A	TYPE=snp	synonymous_variant	LOW	PA2979	c.189C>T	p.Phe63Phe
1163417	T	C	TYPE=snp	missense_variant	MODERATE	PA2984	c.2026A>G	p.Thr676Ala
1164271	A	G	TYPE=snp	missense_variant	MODERATE	PA2984	c.1172T>C	p.Val391Ala
1166429	A	G	TYPE=snp	missense_variant	MODERATE	PA2986	c.1007T>C	p.Val336Ala
1168312	G	A	TYPE=snp	missense_variant	MODERATE	PA2988	c.1120C>T	p.Pro374Ser
1169790	T	C	TYPE=snp	missense_variant	MODERATE	PA2989	c.422T>C	p.Val141Ala
1170448	T	C	TYPE=snp	intergenic_region	MODIFIER	PA2989-PA2990	n.1170448T>C
1170920	G	A	TYPE=snp	synonymous_variant	LOW	PA2990	c.321G>A	p.Leu107Leu
1171160	G	A	TYPE=snp	synonymous_variant	LOW	PA2990	c.561G>A	p.Leu187Leu
1171453	A	G	TYPE=snp	missense_variant	MODERATE	PA2991	c.1172T>C	p.Val391Ala
1172118	C	T	TYPE=snp	synonymous_variant	LOW	PA2991	c.507G>A	p.Leu169Leu
1172639	A	G	TYPE=snp	intergenic_region	MODIFIER	PA2991-PA2992	n.1172639A>G
1172758	A	G	TYPE=snp	intergenic_region	MODIFIER	PA2991-PA2992	n.1172758A>G
1173605	C	T	TYPE=snp	missense_variant	MODERATE	PA2993	c.424G>A	p.Gly142Ser
1174563	C	T	TYPE=snp	missense_variant	MODERATE	PA2994	c.676G>A	p.Gly226Ser
1174773	G	A	TYPE=snp	missense_variant	MODERATE	PA2994	c.466C>T	p.His156Tyr
1176386	T	A	TYPE=snp	missense_variant	MODERATE	PA2996	c.404A>T	p.Asn135Ile
1178901	G	A	TYPE=snp	missense_variant	MODERATE	PA2999	c.991C>T	p.Arg331Cys
1179234	T	C	TYPE=snp	missense_variant	MODERATE	PA2999	c.658A>G	p.Ser220Gly
1180848	TCGCCTTCGGGATCACCTTC	T	TYPE=del	frameshift_variant	HIGH	PA3000	c.693_711delGAAGGTGATCCCGAAGGCG	p.Lys232fs
1183579	T	C	TYPE=snp	intragenic_variant	MODIFIER	PA3002	n.1183579T>C
1183696	G	A	TYPE=snp	missense_variant	MODERATE	PA3002	c.11G>A	p.Arg4His
1184677	T	C	TYPE=snp	missense_variant	MODERATE	PA3002	c.992T>C	p.Val331Ala
1184861	C	T	TYPE=snp	synonymous_variant	LOW	PA3002	c.1176C>T	p.Arg392Arg
1185297	C	T	TYPE=snp	missense_variant	MODERATE	PA3002	c.1612C>T	p.Pro538Ser
1186216	T	C	TYPE=snp	missense_variant	MODERATE	PA3002	c.2531T>C	p.Val844Ala
1186765	G	GC	TYPE=ins	frameshift_variant	HIGH	PA3003	c.48dupC	p.Ala17fs
1187307	G	GC	TYPE=ins	frameshift_variant	HIGH	PA3003	c.591dupC	p.Val198fs
1188602	G	A	TYPE=snp	missense_variant	MODERATE	PA3005	c.544C>T	p.Arg182Cys
1189323	G	A	TYPE=snp	intergenic_region	MODIFIER	PA3005-PA3006	n.1189323G>A
1191214	G	A	TYPE=snp	synonymous_variant	LOW	PA3008	c.309G>A	p.Leu103Leu
1191927	G	A	TYPE=snp	synonymous_variant	LOW	PA3010	c.444C>T	p.Arg148Arg
1192053	G	A	TYPE=snp	synonymous_variant	LOW	PA3010	c.318C>T	p.Gly106Gly
1193206	G	A	TYPE=snp	synonymous_variant	LOW	PA3011	c.1878C>T	p.Ser626Ser
1193833	G	A	TYPE=snp	synonymous_variant	LOW	PA3011	c.1251C>T	p.Ser417Ser
1194040	G	A	TYPE=snp	synonymous_variant	LOW	PA3011	c.1044C>T	p.Phe348Phe
1194354	C	T	TYPE=snp	missense_variant	MODERATE	PA3011	c.730G>A	p.Ala244Thr
1195228	A	G	TYPE=snp	synonymous_variant	LOW	PA3012	c.321T>C	p.Pro107Pro
1197377	G	A	TYPE=snp	synonymous_variant	LOW	PA3014	c.1608C>T	p.Gly536Gly
1199154	C	A	TYPE=snp	intergenic_region	MODIFIER	PA3014-PA3015	n.1199154C>A
1199250	G	A	TYPE=snp	intergenic_region	MODIFIER	PA3014-PA3015	n.1199250G>A
1199573	C	T	TYPE=snp	synonymous_variant	LOW	PA3015	c.162C>T	p.Tyr54Tyr
1199830	G	A	TYPE=snp	missense_variant	MODERATE	PA3015	c.419G>A	p.Gly140Asp
1199948	C	T	TYPE=snp	synonymous_variant	LOW	PA3015	c.537C>T	p.Asn179Asn
1201678	A	T	TYPE=snp	missense_variant	MODERATE	PA3018	c.365T>A	p.Met122Lys
1202556	C	T	TYPE=snp	missense_variant	MODERATE	PA3019	c.1559G>A	p.Gly520Asp
1203649	C	T	TYPE=snp	missense_variant	MODERATE	PA3019	c.466G>A	p.Gly156Ser
1203704	G	A	TYPE=snp	synonymous_variant	LOW	PA3019	c.411C>T	p.Asp137Asp
1205736	A	G	TYPE=snp	missense_variant	MODERATE	PA3020	c.1397A>G	p.Tyr466Cys
1206241	G	A	TYPE=snp	stop_gained	HIGH	PA3020	c.1902G>A	p.Trp634*
1207034	G	A	TYPE=snp	synonymous_variant	LOW	PA3022	c.528C>T	p.Phe176Phe
1207628	G	A	TYPE=snp	intergenic_region	MODIFIER	PA3022-PA3023	n.1207628G>A
1209342	G	A	TYPE=snp	missense_variant	MODERATE	PA3024	c.865C>T	p.Pro289Ser
1214059	G	A	TYPE=snp	missense_variant	MODERATE	PA3027	c.475G>A	p.Glu159Lys
1215544	G	A	TYPE=snp	synonymous_variant	LOW	PA3028	c.289C>T	p.Leu97Leu
1216482	G	GC,GCCC,GCCCC	TYPE=ins	frameshift_variant&missense_variant	HIGH	PA3030	c.18delGins"GC	p.Leu6fs
1219602	T	C	TYPE=snp	missense_variant	MODERATE	PA3033	c.110A>G	p.Asp37Gly
1221298	G	GC,C,CCC,GCC	TYPE=ins	frameshift_variant&missense_variant	HIGH	PA3036	c.206delGins"GC	p.Gly69fs
1223143	T	C	TYPE=snp	missense_variant	MODERATE	PA3038	c.85T>C	p.Phe29Leu
1224645	AC	A	TYPE=del	frameshift_variant	HIGH	PA3039	c.1246delG	p.Val416fs
1226713	C	T	TYPE=snp	missense_variant	MODERATE	PA3041	c.194C>T	p.Ser65Leu
1227245	G	A	TYPE=snp	intergenic_region	MODIFIER	PA3042-PA3043	n.1227245G>A
1230779	T	C	TYPE=snp	missense_variant	MODERATE	PA3044	c.143A>G	p.Asp48Gly
1233462	CTGGGCAGCAGCA	C	TYPE=del	disruptive_inframe_deletion	MODERATE	PA3047	c.828_839delGGGCAGCAGCAT	p.Gly277_Ile280del
1233468	A	G	TYPE=snp	missense_variant	MODERATE	PA3047	c.832A>G	p.Ser278Gly
1236727	TG	T	TYPE=del	intergenic_region	MODIFIER	PA3048-PA3049	n.1236728delG
1237723	A	G	TYPE=snp	missense_variant	MODERATE	PA3050	c.379T>C	p.Cys127Arg
1238259	G	A	TYPE=snp	missense_variant	MODERATE	PA3051	c.121C>T	p.His41Tyr
1241320	A	G	TYPE=snp	missense_variant	MODERATE	PA3054	c.1213A>G	p.Thr405Ala
1241517	G	A	TYPE=snp	synonymous_variant	LOW	PA3054	c.1410G>A	p.Ala470Ala
1243072	T	C	TYPE=snp	missense_variant	MODERATE	PA3055	c.80A>G	p.Asn27Ser
1243669	T	C	TYPE=snp	intergenic_region	MODIFIER	PA3056-PA3057	n.1243669T>C
1247451	G	A	TYPE=snp	missense_variant	MODERATE	PA3060	c.493C>T	p.Arg165Cys
1248148	G	A	TYPE=snp	missense_variant	MODERATE	PA3061	c.1141C>T	p.Arg381Trp
1248310	A	G	TYPE=snp	missense_variant	MODERATE	PA3061	c.979T>C	p.Tyr327His
1250122	G	A	TYPE=snp	synonymous_variant	LOW	PA3063	c.3312C>T	p.Gly1104Gly
1250469	G	A	TYPE=snp	missense_variant	MODERATE	PA3063	c.2965C>T	p.His989Tyr
1250750	T	C	TYPE=snp	missense_variant	MODERATE	PA3063	c.2684A>G	p.Asp895Gly
1252561	G	A	TYPE=snp	synonymous_variant	LOW	PA3063	c.873C>T	p.Ala291Ala
1253788	T	C	TYPE=snp	missense_variant	MODERATE	PA3064	c.2468A>G	p.His823Arg
1254833	GCC	GC,GCCC,G	TYPE=del	frameshift_variant&missense_variant	HIGH	PA3064	c.1424_1425delGGins"	p.Gly475fs
1254967	T	C	TYPE=snp	missense_variant	MODERATE	PA3064	c.1292A>G	p.Glu431Gly
1261389	T	C	TYPE=snp	missense_variant	MODERATE	PA3068	c.2420A>G	p.His807Arg
1261744	C	T	TYPE=snp	missense_variant	MODERATE	PA3068	c.2065G>A	p.Gly689Ser
1262426	C	T	TYPE=snp	synonymous_variant	LOW	PA3068	c.1383G>A	p.Val461Val
1262879	G	A	TYPE=snp	synonymous_variant	LOW	PA3068	c.930C>T	p.Tyr310Tyr
1263437	C	T	TYPE=snp	synonymous_variant	LOW	PA3068	c.372G>A	p.Leu124Leu
1265371	C	T	TYPE=snp	synonymous_variant	LOW	PA3070	c.183C>T	p.Asp61Asp
1267148	G	GC	TYPE=ins	frameshift_variant	HIGH	PA3072	c.40dupC	p.Leu14fs
1267764	G	A	TYPE=snp	missense_variant	MODERATE	PA3073	c.163G>A	p.Ala55Thr
1273283	GC	G	TYPE=del	intragenic_variant	MODIFIER	PA3077	n.1273284delC
1274374	G	GC	TYPE=ins	intergenic_region	MODIFIER	PA3077-PA3078	n.1274374_1274375insC
1274604	G	A	TYPE=snp	intergenic_region	MODIFIER	PA3077-PA3078	n.1274604G>A
1276175	CG	CGG,C	TYPE=del	intergenic_region	MODIFIER	PA3077-PA3078	n.1276175_1276176delCGins"CGG
1276777	G	A	TYPE=snp	intergenic_region	MODIFIER	PA3077-PA3078	n.1276777G>A
1278685	G	A	TYPE=snp	missense_variant	MODERATE	PA3079	c.2129C>T	p.Pro710Leu
1279636	C	T	TYPE=snp	missense_variant	MODERATE	PA3079	c.1178G>A	p.Cys393Tyr
1279748	T	C	TYPE=snp	missense_variant	MODERATE	PA3079	c.1066A>G	p.Thr356Ala
1281205	T	C	TYPE=snp	missense_variant	MODERATE	PA3080	c.719A>G	p.Tyr240Cys
1282131	G	A	TYPE=snp	missense_variant	MODERATE	PA3081	c.1340C>T	p.Ser447Leu
1282746	A	G	TYPE=snp	missense_variant	MODERATE	PA3081	c.725T>C	p.Val242Ala
1284212	T	C	TYPE=snp	missense_variant	MODERATE	PA3082	c.1282A>G	p.Thr428Ala
1284443	C	T	TYPE=snp	missense_variant	MODERATE	PA3082	c.1051G>A	p.Glu351Lys
1285006	C	T	TYPE=snp	missense_variant	MODERATE	PA3082	c.488G>A	p.Ser163Asn
1285792	G	A	TYPE=snp	intergenic_region	MODIFIER	PA3082-PA3083	n.1285792G>A
1286788	A	G	TYPE=snp	missense_variant	MODERATE	PA3083	c.1810T>C	p.Cys604Arg
1286932	A	G	TYPE=snp	missense_variant	MODERATE	PA3083	c.1666T>C	p.Tyr556His
1289922	C	T	TYPE=snp	synonymous_variant	LOW	PA3086	c.486G>A	p.Val162Val
1293215	T	C	TYPE=snp	missense_variant	MODERATE	PA3089	c.571T>C	p.Trp191Arg
1295633	A	G	TYPE=snp	missense_variant	MODERATE	PA3091	c.355T>C	p.Cys119Arg
1295980	G	A	TYPE=snp	missense_variant	MODERATE	PA3091	c.8C>T	p.Ala3Val
1296320	G	A	TYPE=snp	intergenic_region	MODIFIER	PA3091-PA3092	n.1296320G>A
1297684	T	C	TYPE=snp	missense_variant	MODERATE	PA3092	c.680A>G	p.Glu227Gly
1298726	C	T	TYPE=snp	missense_variant	MODERATE	PA3093	c.149C>T	p.Pro50Leu
1300834	C	T	TYPE=snp	intergenic_region	MODIFIER	PA3094-PA3094.1	n.1300834C>T
1302335	G	A	TYPE=snp	missense_variant	MODERATE	PA3096	c.856C>T	p.Arg286Cys
1302562	A	G	TYPE=snp	missense_variant	MODERATE	PA3096	c.629T>C	p.Leu210Pro
1303030	T	C	TYPE=snp	missense_variant	MODERATE	PA3096	c.161A>G	p.Glu54Gly
1303061	G	A	TYPE=snp	missense_variant	MODERATE	PA3096	c.130C>T	p.Arg44Cys
1303509	G	A	TYPE=snp	missense_variant	MODERATE	PA3097	c.680C>T	p.Pro227Leu
1305427	T	C	TYPE=snp	missense_variant	MODERATE	PA3100	c.373A>G	p.Thr125Ala
1305889	G	A	TYPE=snp	missense_variant	MODERATE	PA3101	c.304C>T	p.Pro102Ser
1307425	T	C	TYPE=snp	missense_variant	MODERATE	PA3102	c.50A>G	p.Lys17Arg
1308273	T	C	TYPE=snp	missense_variant	MODERATE	PA3103	c.710A>G	p.His237Arg
1308336	G	A	TYPE=snp	missense_variant	MODERATE	PA3103	c.647C>T	p.Ala216Val
1308827	G	A	TYPE=snp	synonymous_variant	LOW	PA3103	c.156C>T	p.Ala52Ala
1312490	C	T	TYPE=snp	missense_variant	MODERATE	PA3106	c.74G>A	p.Gly25Asp
1313044	A	T	TYPE=snp	missense_variant	MODERATE	PA3107	c.914T>A	p.Leu305Gln
1314400	G	A	TYPE=snp	synonymous_variant	LOW	PA3108	c.1080C>T	p.Asn360Asn
1316148	G	A	TYPE=snp	synonymous_variant	LOW	PA3109	c.69C>T	p.Ser23Ser
1318152	G	A	TYPE=snp	missense_variant	MODERATE	PA3111	c.118C>T	p.Pro40Ser
1319383	G	A	TYPE=snp	intergenic_region	MODIFIER	PA3112-PA3113	n.1319383G>A
1319758	T	C	TYPE=snp	synonymous_variant	LOW	PA3113	c.540A>G	p.Gly180Gly
1321394	A	G	TYPE=snp	missense_variant	MODERATE	PA3115	c.2377T>C	p.Ser793Pro
1322535	T	C	TYPE=snp	synonymous_variant	LOW	PA3115	c.1236A>G	p.Gly412Gly
1323207	G	A	TYPE=snp	synonymous_variant	LOW	PA3115	c.564C>T	p.Ala188Ala
1323598	A	G	TYPE=snp	missense_variant	MODERATE	PA3115	c.173T>C	p.Ile58Thr
1323634	A	G	TYPE=snp	missense_variant	MODERATE	PA3115	c.137T>C	p.Leu46Pro
1325630	C	A	TYPE=snp	missense_variant	MODERATE	PA3117	c.534G>T	p.Gln178His
1325809	T	C	TYPE=snp	missense_variant	MODERATE	PA3117	c.355A>G	p.Ile119Val
1330202	T	A	TYPE=snp	missense_variant	MODERATE	PA3121	c.80A>T	p.Tyr27Phe
1332273	A	G	TYPE=snp	missense_variant	MODERATE	PA3124	c.527T>C	p.Leu176Pro
1332731	G	GC	TYPE=ins	frameshift_variant	HIGH	PA3124	c.68dupG	p.Phe24fs
1333102	C	T	TYPE=snp	synonymous_variant	LOW	PA3125	c.192C>T	p.Asp64Asp
1333496	A	G	TYPE=snp	missense_variant	MODERATE	PA3125	c.586A>G	p.Ser196Gly
1334124	A	G	TYPE=snp	missense_variant	MODERATE	PA3125	c.1214A>G	p.His405Arg
1335115	A	G	TYPE=snp	missense_variant	MODERATE	PA3127	c.226A>G	p.Thr76Ala
1335158	T	C	TYPE=snp	missense_variant	MODERATE	PA3127	c.269T>C	p.Val90Ala
1336898	A	G	TYPE=snp	missense_variant	MODERATE	PA3129	c.512T>C	p.Leu171Pro
1336942	G	A	TYPE=snp	synonymous_variant	LOW	PA3129	c.468C>T	p.Ala156Ala
1340998	T	G	TYPE=snp	missense_variant	MODERATE	PA3134	c.1469A>C	p.Asp490Ala
1341225	T	C	TYPE=snp	synonymous_variant	LOW	PA3134	c.1242A>G	p.Glu414Glu
1341551	C	T	TYPE=snp	missense_variant	MODERATE	PA3134	c.916G>A	p.Val306Ile
1343167	T	C	TYPE=snp	synonymous_variant	LOW	PA3135	c.258A>G	p.Gln86Gln
1344171	G	A	TYPE=snp	synonymous_variant	LOW	PA3136	c.645G>A	p.Ser215Ser
1345272	T	C	TYPE=snp	missense_variant	MODERATE	PA3137	c.770T>C	p.Val257Ala
1345727	G	A	TYPE=snp	missense_variant	MODERATE	PA3137	c.1225G>A	p.Ala409Thr
1346339	T	C	TYPE=snp	synonymous_variant	LOW	PA3138	c.1788A>G	p.Glu596Glu
1347643	G	A	TYPE=snp	missense_variant	MODERATE	PA3138	c.484C>T	p.Arg162Cys
1347966	T	C	TYPE=snp	missense_variant	MODERATE	PA3138	c.161A>G	p.Gln54Arg
1348620	G	A	TYPE=snp	missense_variant	MODERATE	PA3139	c.307G>A	p.Val103Ile
1348707	T	C	TYPE=snp	missense_variant	MODERATE	PA3139	c.394T>C	p.Trp132Arg
1349678	C	CG	TYPE=ins	intergenic_region	MODIFIER	PA3139.1-PA3140	n.1349678_1349679insG
1355691	T	TG	TYPE=ins	intergenic_region	MODIFIER	PA3141-PA1938	n.1355691_1355692insG
1357464	T	C	TYPE=snp	intergenic_region	MODIFIER	PA3141-PA1938	n.1357464T>C
1358522	TC	T,TCC	TYPE=ins	intergenic_region	MODIFIER	PA1937-PA1013.1	n.1358522_1358523delTCins"T
1358572	A	G	TYPE=snp	intergenic_region	MODIFIER	PA1937-PA1013.1	n.1358572A>G
1358578	GGGCCGCG	AGGCGGCA	TYPE=complex	intergenic_region	MODIFIER	PA1937-PA1013.1	n.1358578_1358585delGGGCCGCGinsAGGCGGCA
1358659	T	C	TYPE=snp	intergenic_region	MODIFIER	PA1937-PA1013.1	n.1358659T>C
1361672	T	C	TYPE=snp	missense_variant	MODERATE	PA1011	c.197A>G	p.Asn66Ser
1362091	T	A	TYPE=snp	missense_variant	MODERATE	PA1010	c.674A>T	p.Asp225Val
1362358	G	T	TYPE=snp	missense_variant	MODERATE	PA1010	c.407C>A	p.Pro136Gln
1362695	G	A	TYPE=snp	missense_variant	MODERATE	PA1010	c.70C>T	p.Leu24Phe
1365381	A	G	TYPE=snp	missense_variant	MODERATE	PA1006	c.29T>C	p.Val10Ala
1367496	A	G	TYPE=snp	intergenic_region	MODIFIER	PA1005-PA3290	n.1367496A>G
1369133	G	GC	TYPE=ins	intergenic_region	MODIFIER	PA1005-PA3290	n.1369133_1369134insC
1372837	C	A	TYPE=snp	synonymous_variant	LOW	PA3290	c.1764C>A	p.Ile588Ile
1374352	G	A	TYPE=snp	intergenic_region	MODIFIER	PA3285-PA3291	n.1374352G>A
1377057	A	G	TYPE=snp	intergenic_region	MODIFIER	PA3291-PA3292	n.1377057A>G
1380657	G	A	TYPE=snp	synonymous_variant	LOW	PA3294	c.273C>T	p.Leu91Leu
1380935	G	A	TYPE=snp	intragenic_variant	MODIFIER	PA3486	n.1380935G>A
1381673	TCG	T	TYPE=del	frameshift_variant	HIGH	PA3486	c.5606_5607delCG	p.Ala1869fs
1382121	A	G	TYPE=snp	missense_variant	MODERATE	PA3296	c.322A>G	p.Ser108Gly
1383264	A	G	TYPE=snp	synonymous_variant	LOW	PA3486	c.4017T>C	p.Gly1339Gly
1388730	C	T	TYPE=snp	missense_variant	MODERATE	PA3299	c.749G>A	p.Gly250Asp
1389949	C	T	TYPE=snp	missense_variant	MODERATE	PA3300	c.1453G>A	p.Ala485Thr
1393147	A	G	TYPE=snp	intergenic_region	MODIFIER	PA3302-PA3303	n.1393147A>G
1395628	G	A	TYPE=snp	missense_variant	MODERATE	PA3305	c.1679C>T	p.Ala560Val
1397260	G	A	TYPE=snp	missense_variant	MODERATE	PA3305	c.47C>T	p.Ala16Val
1398909	GT	G	TYPE=del	frameshift_variant	HIGH	PA3307	c.224delA	p.Asp75fs
1398910	T	C	TYPE=snp	missense_variant	MODERATE	PA3307	c.224A>G	p.Asp75Gly
1399369	A	G	TYPE=snp	start_lost	HIGH	PA3308	c.1A>G	p.Met1?
1402984	TG	T,TGG	TYPE=del	intergenic_region	MODIFIER	PA3309-PA3310	n.1402984_1402985delTGins"T
1403139	G	A	TYPE=snp	synonymous_variant	LOW	PA3310	c.1545C>T	p.Ser515Ser
1404311	G	A	TYPE=snp	synonymous_variant	LOW	PA3310	c.373C>T	p.Leu125Leu
1404333	G	A	TYPE=snp	synonymous_variant	LOW	PA3310	c.351C>T	p.Ala117Ala
1404718	AC	ACC,ACCCC,A,ACCC	TYPE=ins	intergenic_region	MODIFIER	PA3310-PA3311	n.1404718_1404719delACins"ACC
1405538	G	A	TYPE=snp	missense_variant	MODERATE	PA3311	c.700G>A	p.Val234Ile
1405708	G	T	TYPE=snp	synonymous_variant	LOW	PA3311	c.870G>T	p.Leu290Leu
1406022	G	A	TYPE=snp	missense_variant	MODERATE	PA3311	c.1184G>A	p.Gly395Asp
1406521	G	A	TYPE=snp	synonymous_variant	LOW	PA3311	c.1683G>A	p.Gln561Gln
1407149	T	C	TYPE=snp	missense_variant	MODERATE	PA3311	c.2311T>C	p.Phe771Leu
1407358	G	A	TYPE=snp	synonymous_variant	LOW	PA3312	c.727C>T	p.Leu243Leu
1409247	G	A	TYPE=snp	missense_variant	MODERATE	PA3314	c.161G>A	p.Arg54Gln
1411422	A	G	TYPE=snp	missense_variant	MODERATE	PA3316	c.709A>G	p.Ile237Val
1413145	C	T	TYPE=snp	missense_variant	MODERATE	PA3319	c.1894G>A	p.Val632Ile
1413534	G	A	TYPE=snp	missense_variant	MODERATE	PA3319	c.1505C>T	p.Ala502Val
1413814	T	C	TYPE=snp	missense_variant	MODERATE	PA3319	c.1225A>G	p.Thr409Ala
1414122	GC	G	TYPE=del	frameshift_variant	HIGH	PA3319	c.916delG	p.Ala306fs
1415952	G	A	TYPE=snp	missense_variant	MODERATE	PA3321	c.140G>A	p.Arg47His
1417751	C	T	TYPE=snp	intergenic_region	MODIFIER	PA3322-PA3323	n.1417751C>T
1419268	A	AC	TYPE=ins	frameshift_variant	HIGH	PA3324	c.543dupC	p.Val182fs
1419676	G	A	TYPE=snp	missense_variant	MODERATE	PA3324	c.946G>A	p.Val316Ile
1420311	A	G	TYPE=snp	synonymous_variant	LOW	PA3324	c.1581A>G	p.Ala527Ala
1420576	AC	A	TYPE=del	frameshift_variant	HIGH	PA3325	c.64delC	p.Leu22fs
1422155	G	C	TYPE=snp	missense_variant	MODERATE	PA3326	c.200C>G	p.Pro67Arg
1423274	C	T	TYPE=snp	synonymous_variant	LOW	PA3327	c.439C>T	p.Leu147Leu
1425782	A	G	TYPE=snp	missense_variant	MODERATE	PA3327	c.2947A>G	p.Ser983Gly
1430368	G	A	TYPE=snp	missense_variant	MODERATE	PA3328	c.478G>A	p.Gly160Ser
1430543	A	G	TYPE=snp	missense_variant	MODERATE	PA3328	c.653A>G	p.Asn218Ser
1431007	A	G	TYPE=snp	missense_variant	MODERATE	PA3328	c.1117A>G	p.Thr373Ala
1431727	C	T	TYPE=snp	missense_variant	MODERATE	PA3329	c.674C>T	p.Ala225Val
1432350	GC	G,GCC	TYPE=del	frameshift_variant	HIGH	PA3329	c.1299_1300ins"C	p.Pro434fs
1433065	T	C	TYPE=snp	missense_variant	MODERATE	PA3330	c.682T>C	p.Phe228Leu
1433663	A	G	TYPE=snp	missense_variant	MODERATE	PA3331	c.112A>G	p.Thr38Ala
1435376	T	C	TYPE=snp	missense_variant	MODERATE	PA3333	c.404T>C	p.Leu135Pro
1437125	G	A	TYPE=snp	intergenic_region	MODIFIER	PA3335-PA3336	n.1437125G>A
1438111	T	C	TYPE=snp	missense_variant	MODERATE	PA3336	c.932T>C	p.Val311Ala
1440723	G	A	TYPE=snp	missense_variant	MODERATE	PA3339	c.920G>A	p.Arg307His
1441664	T	C	TYPE=snp	missense_variant	MODERATE	PA3339	c.1861T>C	p.Ser621Pro
1442841	C	CG	TYPE=ins	frameshift_variant	HIGH	PA3340	c.1205dupC	p.Ala403fs
1444480	T	C	TYPE=snp	missense_variant	MODERATE	PA3341	c.278A>G	p.His93Arg
1447412	T	C	TYPE=snp	missense_variant	MODERATE	PA3344	c.2027A>G	p.Glu676Gly
1448080	G	A	TYPE=snp	synonymous_variant	LOW	PA3344	c.1359C>T	p.Ile453Ile
1450126	G	GC,GCCC,GCC,GCCCC,GCCCCC,GCCCCCCC	TYPE=ins	frameshift_variant&missense_variant	HIGH	PA3346	c.1527delCinsGC"	p.Val510fs
1451048	T	C	TYPE=snp	missense_variant	MODERATE	PA3346	c.605A>G	p.His202Arg
1451197	A	G	TYPE=snp	synonymous_variant	LOW	PA3346	c.456T>C	p.Leu152Leu
1451268	G	A	TYPE=snp	missense_variant	MODERATE	PA3346	c.385C>T	p.Arg129Cys
1453270	T	C	TYPE=snp	missense_variant	MODERATE	PA3349	c.838A>G	p.Lys280Glu
1454757	T	C	TYPE=snp	synonymous_variant	LOW	PA3350	c.591T>C	p.Ala197Ala
1455142	G	A	TYPE=snp	missense_variant	MODERATE	PA3351	c.61G>A	p.Gly21Ser
1457474	G	A	TYPE=snp	missense_variant	MODERATE	PA3355	c.1238C>T	p.Ala413Val
1458790	G	C	TYPE=snp	intergenic_region	MODIFIER	PA3355-PA3356	n.1458790G>C
1459499	C	T	TYPE=snp	synonymous_variant	LOW	PA3356	c.639G>A	p.Leu213Leu
1459778	C	T	TYPE=snp	synonymous_variant	LOW	PA3356	c.360G>A	p.Pro120Pro
1460151	G	A	TYPE=snp	missense_variant	MODERATE	PA3357	c.85G>A	p.Gly29Ser
1461008	G	A	TYPE=snp	synonymous_variant	LOW	PA3357	c.942G>A	p.Ala314Ala
1461134	C	T	TYPE=snp	synonymous_variant	LOW	PA3357	c.1068C>T	p.Gly356Gly
1461911	A	G	TYPE=snp	missense_variant	MODERATE	PA3358	c.46A>G	p.Met16Val
1462937	C	T	TYPE=snp	missense_variant	MODERATE	PA3359	c.823G>A	p.Gly275Ser
1467507	T	C	TYPE=snp	missense_variant	MODERATE	PA3364	c.508A>G	p.Thr170Ala
1468116	A	T	TYPE=snp	missense_variant	MODERATE	PA3365	c.1040T>A	p.Leu347His
1469054	G	A	TYPE=snp	synonymous_variant	LOW	PA3365	c.102C>T	p.Ala34Ala
1470202	T	C	TYPE=snp	missense_variant	MODERATE	PA3366	c.77A>G	p.His26Arg
1470664	CG	C	TYPE=del	intergenic_region	MODIFIER	PA3366.1-PA2457	n.1470665delG
1471945	A	G	TYPE=snp	intergenic_region	MODIFIER	PA3366.1-PA2457	n.1471945A>G
1473933	C	T	TYPE=snp	synonymous_variant	LOW	PA2457	c.2190G>A	p.Glu730Glu
1474839	T	C	TYPE=snp	synonymous_variant	LOW	PA2457	c.1284A>G	p.Val428Val
1476318	C	T	TYPE=snp	missense_variant	MODERATE	PA2458	c.1361G>A	p.Ser454Asn
1476363	G	C	TYPE=snp	missense_variant	MODERATE	PA2458	c.1316C>G	p.Thr439Ser
1476371	T	G	TYPE=snp	synonymous_variant	LOW	PA2458	c.1308A>C	p.Gly436Gly
1476389	G	A	TYPE=snp	synonymous_variant	LOW	PA2458	c.1290C>T	p.Phe430Phe
1476638	G	A	TYPE=snp	synonymous_variant	LOW	PA2458	c.1041C>T	p.Gly347Gly
1477537	T	TC	TYPE=ins	frameshift_variant	HIGH	PA2458	c.141dupG	p.Ser48fs
1478431	G	A	TYPE=snp	intergenic_region	MODIFIER	PA2458-PA3368.1	n.1478431G>A
1479642	G	A	TYPE=snp	missense_variant	MODERATE	PA3368	c.557G>A	p.Cys186Tyr
1483072	GC	G,GCC	TYPE=del	frameshift_variant	HIGH	PA3374	c.142_143ins"G	p.Gly48fs
1483468	T	C	TYPE=snp	missense_variant	MODERATE	PA3375	c.454A>G	p.Thr152Ala
1483527	G	A	TYPE=snp	missense_variant	MODERATE	PA3375	c.395C>T	p.Ala132Val
1489556	G	A	TYPE=snp	synonymous_variant	LOW	PA3383	c.915C>T	p.Ala305Ala
1492767	C	G	TYPE=snp	synonymous_variant	LOW	PA3387	c.105C>G	p.Arg35Arg
1497633	C	T	TYPE=snp	synonymous_variant	LOW	PA3392	c.252C>T	p.Gly84Gly
1497879	T	C	TYPE=snp	synonymous_variant	LOW	PA3392	c.498T>C	p.Ile166Ile
1498503	A	G	TYPE=snp	synonymous_variant	LOW	PA3392	c.1122A>G	p.Leu374Leu
1498903	T	C	TYPE=snp	missense_variant	MODERATE	PA3392	c.1522T>C	p.Trp508Arg
1499052	G	A	TYPE=snp	synonymous_variant	LOW	PA3392	c.1671G>A	p.Glu557Glu
1500463	C	T	TYPE=snp	missense_variant	MODERATE	PA3393	c.551C>T	p.Pro184Leu
1500518	C	T	TYPE=snp	synonymous_variant	LOW	PA3393	c.606C>T	p.Pro202Pro
1501487	C	T	TYPE=snp	missense_variant	MODERATE	PA3395	c.11C>T	p.Ala4Val
1501685	C	T	TYPE=snp	missense_variant	MODERATE	PA3395	c.209C>T	p.Ala70Val
1502069	T	C	TYPE=snp	missense_variant	MODERATE	PA3395	c.593T>C	p.Val198Ala
1504499	GC	G	TYPE=del	frameshift_variant	HIGH	PA3398	c.514delC	p.Gln172fs
1508067	G	A	TYPE=snp	missense_variant	MODERATE	PA3402	c.526C>T	p.Arg176Cys
1509095	A	G	TYPE=snp	synonymous_variant	LOW	PA3403	c.96T>C	p.Ala32Ala
1509142	C	T	TYPE=snp	missense_variant	MODERATE	PA3403	c.49G>A	p.Ala17Thr
1509222	G	A	TYPE=snp	intergenic_region	MODIFIER	PA3403-PA3404	n.1509222G>A
1512344	G	A	TYPE=snp	missense_variant	MODERATE	PA3406	c.1772C>T	p.Pro591Leu
1512973	G	A	TYPE=snp	synonymous_variant	LOW	PA3406	c.1143C>T	p.Asp381Asp
1514473	T	C	TYPE=snp	missense_variant	MODERATE	PA3407	c.478A>G	p.Asn160Asp
1515438	C	CG	TYPE=ins	frameshift_variant	HIGH	PA3408	c.2272dupC	p.Arg758fs
1516546	T	C	TYPE=snp	missense_variant	MODERATE	PA3408	c.1165A>G	p.Thr389Ala
1516653	C	T	TYPE=snp	missense_variant	MODERATE	PA3408	c.1058G>A	p.Cys353Tyr
1516820	A	G	TYPE=snp	synonymous_variant	LOW	PA3408	c.891T>C	p.Ser297Ser
1517493	G	A	TYPE=snp	missense_variant	MODERATE	PA3408	c.218C>T	p.Ala73Val
1519192	CG	C	TYPE=del	frameshift_variant	HIGH	PA3410	c.294delC	p.Gly99fs
1519423	G	A	TYPE=snp	stop_gained	HIGH	PA3410	c.64C>T	p.Gln22*
1522798	G	A	TYPE=snp	missense_variant	MODERATE	PA3415	c.74C>T	p.Ala25Val
1523158	G	A	TYPE=snp	missense_variant	MODERATE	PA3416	c.733C>T	p.Arg245Cys
1526273	C	T	TYPE=snp	intergenic_region	MODIFIER	PA3418-PA3419	n.1526273C>T
1526313	G	A	TYPE=snp	intergenic_region	MODIFIER	PA3418-PA3419	n.1526313G>A
1527233	C	T	TYPE=snp	synonymous_variant	LOW	PA3420	c.2463G>A	p.Lys821Lys
1527263	G	A	TYPE=snp	synonymous_variant	LOW	PA3420	c.2433C>T	p.Ala811Ala
1527600	A	G	TYPE=snp	missense_variant	MODERATE	PA3420	c.2096T>C	p.Met699Thr
1528256	G	A	TYPE=snp	synonymous_variant	LOW	PA3420	c.1440C>T	p.Arg480Arg
1531433	G	A	TYPE=snp	missense_variant	MODERATE	PA3422	c.1597C>T	p.Pro533Ser
1531498	T	C	TYPE=snp	missense_variant	MODERATE	PA3422	c.1532A>G	p.Asn511Ser
1536161	G	A	TYPE=snp	missense_variant	MODERATE	PA3426	c.563C>T	p.Ala188Val
1536197	T	C	TYPE=snp	missense_variant	MODERATE	PA3426	c.527A>G	p.Asn176Ser
1537855	G	A	TYPE=snp	intergenic_region	MODIFIER	PA3427-PA3428	n.1537855G>A
1537898	A	G	TYPE=snp	missense_variant	MODERATE	PA3428	c.263T>C	p.Leu88Pro
1537995	G	A	TYPE=snp	missense_variant	MODERATE	PA3428	c.166C>T	p.Arg56Cys
1538342	AAT	A	TYPE=del	frameshift_variant	HIGH	PA3429	c.812_813delAT	p.His271fs
1538372	C	T	TYPE=snp	missense_variant	MODERATE	PA3429	c.784G>A	p.Asp262Asn
1538767	C	T	TYPE=snp	missense_variant	MODERATE	PA3429	c.389G>A	p.Arg130Gln
1538845	G	A	TYPE=snp	missense_variant	MODERATE	PA3429	c.311C>T	p.Pro104Leu
1539008	T	C	TYPE=snp	missense_variant	MODERATE	PA3429	c.148A>G	p.Asn50Asp
1539043	A	C	TYPE=snp	missense_variant	MODERATE	PA3429	c.113T>G	p.Leu38Trp
1541171	G	A	TYPE=snp	intergenic_region	MODIFIER	PA3432-PA3433	n.1541171G>A
1542080	G	A	TYPE=snp	missense_variant	MODERATE	PA3433	c.863G>A	p.Arg288His
1543163	A	G	TYPE=snp	intergenic_region	MODIFIER	PA3435-PA3436	n.1543163A>G
1544232	A	G	TYPE=snp	missense_variant	MODERATE	PA3437	c.178A>G	p.Thr60Ala
1547993	G	A	TYPE=snp	missense_variant	MODERATE	PA3443	c.593C>T	p.Ala198Val
1551816	A	G	TYPE=snp	synonymous_variant	LOW	PA3447	c.603T>C	p.Asp201Asp
1551987	G	A	TYPE=snp	synonymous_variant	LOW	PA3447	c.432C>T	p.Ala144Ala
1552233	T	C	TYPE=snp	synonymous_variant	LOW	PA3447	c.186A>G	p.Glu62Glu
1554581	C	T	TYPE=snp	missense_variant	MODERATE	PA3450	c.556G>A	p.Glu186Lys
1554999	G	A	TYPE=snp	synonymous_variant	LOW	PA3450	c.138C>T	p.Thr46Thr
1555547	G	A	TYPE=snp	missense_variant	MODERATE	PA3451	c.206G>A	p.Arg69His
1556826	G	A	TYPE=snp	missense_variant	MODERATE	PA3452	c.1073G>A	p.Gly358Asp
1559751	A	G	TYPE=snp	missense_variant	MODERATE	PA3455	c.1420T>C	p.Cys474Arg
1560350	C	T	TYPE=snp	missense_variant	MODERATE	PA3455	c.821G>A	p.Cys274Tyr
1562655	G	A	TYPE=snp	missense_variant	MODERATE	PA3456	c.1342G>A	p.Ala448Thr
1562991	T	C	TYPE=snp	missense_variant	MODERATE	PA3456	c.1678T>C	p.Tyr560His
1564247	G	A	TYPE=snp	intergenic_region	MODIFIER	PA3457-PA3458	n.1564247G>A
1564678	C	T	TYPE=snp	synonymous_variant	LOW	PA3458	c.156G>A	p.Ala52Ala
1564902	G	A	TYPE=snp	intergenic_region	MODIFIER	PA3458-PA3459	n.1564902G>A
1565263	C	T	TYPE=snp	synonymous_variant	LOW	PA3459	c.288C>T	p.Phe96Phe
1566219	G	A	TYPE=snp	missense_variant	MODERATE	PA3459	c.1244G>A	p.Arg415His
1567356	GGCC	AGCT	TYPE=complex	missense_variant	MODERATE	PA3460	c.571_574delGGCCinsAGCT	p.GlyPro191SerSer
1567359	C	T	TYPE=snp	missense_variant	MODERATE	PA3460	c.574C>T	p.Pro192Ser
1572606	G	A	TYPE=snp	missense_variant	MODERATE	PA3462	c.2734G>A	p.Gly912Ser
1573042	A	G	TYPE=snp	intergenic_region	MODIFIER	PA3463-PA3464	n.1573042A>G
1573102	T	C	TYPE=snp	intergenic_region	MODIFIER	PA3463-PA3464	n.1573102T>C
1574334	A	G	TYPE=snp	missense_variant	MODERATE	PA3464	c.376T>C	p.Ser126Pro
1574849	C	T	TYPE=snp	intergenic_region	MODIFIER	PA3464-PA3465	n.1574849C>T
1575655	A	G	TYPE=snp	missense_variant	MODERATE	PA3465	c.730A>G	p.Thr244Ala
1576469	T	C	TYPE=snp	missense_variant	MODERATE	PA3465	c.1544T>C	p.Met515Thr
1576820	C	T	TYPE=snp	synonymous_variant	LOW	PA3466	c.1284G>A	p.Ala428Ala
1577269	G	A	TYPE=snp	missense_variant	MODERATE	PA3466	c.835C>T	p.His279Tyr
1579789	T	TC	TYPE=ins	intergenic_region	MODIFIER	PA3467-PA3468	n.1579789_1579790insC
1580089	G	A	TYPE=snp	synonymous_variant	LOW	PA3468	c.267G>A	p.Pro89Pro
1580159	T	C	TYPE=snp	missense_variant	MODERATE	PA3468	c.337T>C	p.Phe113Leu
1581860	G	A	TYPE=snp	missense_variant	MODERATE	PA3470	c.151G>A	p.Glu51Lys
1582427	A	G	TYPE=snp	missense_variant	MODERATE	PA3471	c.1558T>C	p.Cys520Arg
1587916	A	G	TYPE=snp	missense_variant	MODERATE	PA3476	c.559T>C	p.Tyr187His
1591055	G	A	TYPE=snp	missense_variant	MODERATE	PA3479	c.683C>T	p.Ala228Val
1594455	T	C	TYPE=snp	missense_variant	MODERATE	PA3482	c.403T>C	p.Phe135Leu
1595498	G	A	TYPE=snp	synonymous_variant	LOW	PA3482	c.1446G>A	p.Leu482Leu
1595499	T	C	TYPE=snp	missense_variant	MODERATE	PA3482	c.1447T>C	p.Phe483Leu
1595916	A	G	TYPE=snp	missense_variant	MODERATE	PA3482	c.1864A>G	p.Asn622Asp
1596823	A	T	TYPE=snp	missense_variant	MODERATE	PA3483	c.704A>T	p.Tyr235Phe
1598062	C	G	TYPE=snp	missense_variant	MODERATE	PA3484	c.1056C>G	p.Ile352Met
1598066	C	T	TYPE=snp	missense_variant	MODERATE	PA3484	c.1060C>T	p.Leu354Phe
1603885	A	G	TYPE=snp	missense_variant	MODERATE	PA3493	c.577A>G	p.Thr193Ala
1605717	C	T	TYPE=snp	intergenic_region	MODIFIER	PA3496-PA3515	n.1605717C>T
1606018	A	G	TYPE=snp	synonymous_variant	LOW	PA3515	c.846T>C	p.Asn282Asn
1606190	AC	A	TYPE=del	frameshift_variant	HIGH	PA3515	c.673delG	p.Val225fs
1607434	T	C	TYPE=snp	missense_variant	MODERATE	PA3516	c.931A>G	p.Ser311Gly
1609474	G	A	TYPE=snp	synonymous_variant	LOW	PA3517	c.324C>T	p.Thr108Thr
1609940	C	T	TYPE=snp	missense_variant	MODERATE	PA3518	c.875G>A	p.Arg292Gln
1617974	C	T	TYPE=snp	synonymous_variant	LOW	PA3523	c.891G>A	p.Ala297Ala
1622098	GCCC	GCC,G,GC,GCCCC,GCCCCC	TYPE=del	frameshift_variant	HIGH	PA3526	c.21_22delGG	p.Gly8fs
1622107	C	CCCCT	TYPE=ins	frameshift_variant	HIGH	PA3526	c.14_15insAGGG	p.Ala10fs
1622432	C	T	TYPE=snp	synonymous_variant	LOW	PA3527	c.279C>T	p.Ser93Ser
1622988	G	A	TYPE=snp	missense_variant	MODERATE	PA3527	c.835G>A	p.Ala279Thr
1623720	T	C	TYPE=snp	missense_variant	MODERATE	PA3528	c.524T>C	p.Val175Ala
1624807	C	CG	TYPE=ins	intergenic_region	MODIFIER	PA3529-PA3530	n.1624807_1624808insG
1626055	G	A	TYPE=snp	synonymous_variant	LOW	PA3532	c.984C>T	p.Val328Val
1628099	G	A	TYPE=snp	synonymous_variant	LOW	PA3534	c.1570C>T	p.Leu524Leu
1629222	G	T	TYPE=snp	synonymous_variant	LOW	PA3534	c.447C>A	p.Val149Val
1630230	AC	A	TYPE=del	frameshift_variant	HIGH	PA3535	c.270delC	p.Ala91fs
1630315	G	A	TYPE=snp	missense_variant	MODERATE	PA3535	c.350G>A	p.Gly117Asp
1631587	A	G	TYPE=snp	missense_variant	MODERATE	PA3535	c.1622A>G	p.Tyr541Cys
1633175	G	A	TYPE=snp	non_coding_transcript_variant	MODIFIER	PA3535.1
1634765	G	A	TYPE=snp	missense_variant	MODERATE	PA3537	c.673G>A	p.Gly225Ser
1638850	G	A	TYPE=snp	synonymous_variant	LOW	PA3540	c.966G>A	p.Ser322Ser
1642102	T	C	TYPE=snp	missense_variant	MODERATE	PA3543	c.17T>C	p.Leu6Pro
1642742	G	A	TYPE=snp	synonymous_variant	LOW	PA3543	c.657G>A	p.Ala219Ala
1643841	G	A	TYPE=snp	missense_variant	MODERATE	PA3544	c.332G>A	p.Gly111Asp
1643889	T	C	TYPE=snp	missense_variant	MODERATE	PA3544	c.380T>C	p.Val127Ala
1645723	T	A	TYPE=snp	missense_variant	MODERATE	PA3545	c.721T>A	p.Trp241Arg
1645729	G	T	TYPE=snp	missense_variant	MODERATE	PA3545	c.727G>T	p.Gly243Cys
1646441	G	A	TYPE=snp	missense_variant	MODERATE	PA3545	c.1439G>A	p.Gly480Asp
1649215	A	G	TYPE=snp	intergenic_region	MODIFIER	PA3547-PA3548	n.1649215A>G
1649392	TAG	T	TYPE=del	intergenic_region	MODIFIER	PA3547-PA3548	n.1649393_1649394delAG
1649426	G	GTGTTCC	TYPE=ins	disruptive_inframe_insertion	MODERATE	PA3548	c.29_34dupTTCCTG	p.Val10_Pro11dup
1651077	G	A	TYPE=snp	synonymous_variant	LOW	PA3548	c.1671G>A	p.Pro557Pro
1651139	C	T	TYPE=snp	missense_variant	MODERATE	PA3548	c.1733C>T	p.Ala578Val
1651383	G	A	TYPE=snp	synonymous_variant	LOW	PA3548	c.1977G>A	p.Pro659Pro
1651958	GC	G	TYPE=del	frameshift_variant	HIGH	PA3548	c.2557delC	p.Leu853fs
1652898	C	T	TYPE=snp	intergenic_region	MODIFIER	PA3550-PA3551	n.1652898C>T
1654068	A	G	TYPE=snp	missense_variant	MODERATE	PA3551	c.995A>G	p.His332Arg
1654236	G	A	TYPE=snp	missense_variant	MODERATE	PA3551	c.1163G>A	p.Arg388His
1664063	C	T	TYPE=snp	missense_variant	MODERATE	PA3560	c.1580G>A	p.Arg527His
1665018	G	A	TYPE=snp	missense_variant	MODERATE	PA3560	c.625C>T	p.Arg209Cys
1665382	A	G	TYPE=snp	synonymous_variant	LOW	PA3560	c.261T>C	p.Ala87Ala
1666466	A	T	TYPE=snp	synonymous_variant	LOW	PA3561	c.123T>A	p.Gly41Gly
1666512	GC	G	TYPE=del	frameshift_variant	HIGH	PA3561	c.76delG	p.Ala26fs
1666739	T	C	TYPE=snp	missense_variant	MODERATE	PA3562	c.2720A>G	p.Asp907Gly
1667483	T	C	TYPE=snp	missense_variant	MODERATE	PA3562	c.1976A>G	p.His659Arg
1669250	A	G	TYPE=snp	missense_variant	MODERATE	PA3562	c.209T>C	p.Leu70Pro
1669740	C	T	TYPE=snp	intergenic_region	MODIFIER	PA3562-PA3563	n.1669740C>T
1669767	A	G	TYPE=snp	intergenic_region	MODIFIER	PA3562-PA3563	n.1669767A>G
1670092	C	T	TYPE=snp	missense_variant	MODERATE	PA3563	c.307C>T	p.Pro103Ser
1672072	G	A	TYPE=snp	synonymous_variant	LOW	PA3565	c.702C>T	p.Ala234Ala
1677223	T	C	TYPE=snp	missense_variant	MODERATE	PA3570	c.1426A>G	p.Thr476Ala
1679191	G	A	TYPE=snp	missense_variant	MODERATE	PA3571	c.412G>A	p.Gly138Ser
1680348	T	C	TYPE=snp	missense_variant	MODERATE	PA3573	c.845A>G	p.Tyr282Cys
1680568	G	A	TYPE=snp	missense_variant	MODERATE	PA3573	c.625C>T	p.Leu209Phe
1680872	GC	AT	TYPE=complex	missense_variant	MODERATE	PA3573	c.320_321delGCinsAT	p.Cys107Tyr
1689136	G	A	TYPE=snp	synonymous_variant	LOW	PA3579	c.909C>T	p.Ser303Ser
1690993	T	TG,TGG	TYPE=ins	frameshift_variant&missense_variant	HIGH	PA3581	c.151delTins"TG	p.Trp51fs
1693380	GC	G	TYPE=del	intergenic_region	MODIFIER	PA3582-PA3583	n.1693381delC
1694461	G	A	TYPE=snp	intergenic_region	MODIFIER	PA3583-PA3584	n.1694461G>A
1694817	C	T	TYPE=snp	synonymous_variant	LOW	PA3584	c.339C>T	p.Arg113Arg
1695331	T	C	TYPE=snp	missense_variant	MODERATE	PA3584	c.853T>C	p.Tyr285His
1695674	G	C	TYPE=snp	missense_variant	MODERATE	PA3584	c.1196G>C	p.Gly399Ala
1696850	G	A	TYPE=snp	synonymous_variant	LOW	PA3586	c.633C>T	p.Gly211Gly
1705287	T	C	TYPE=snp	missense_variant	MODERATE	PA3593	c.1291A>G	p.Thr431Ala
1708518	AGCACTGGAAGATCGTCCTGCTC	A	TYPE=del	frameshift_variant	HIGH	PA3595	c.724_745delCACTGGAAGATCGTCCTGCTCG	p.His242fs
1708839	C	T	TYPE=snp	missense_variant	MODERATE	PA3595	c.1043C>T	p.Pro348Leu
1710687	C	T	TYPE=snp	synonymous_variant	LOW	PA3597	c.1002G>A	p.Val334Val
1715033	G	A	TYPE=snp	missense_variant	MODERATE	PA3602	c.727G>A	p.Glu243Lys
1716893	GC	G	TYPE=del	frameshift_variant	HIGH	PA3604	c.190delG	p.Ala64fs
1717043	AG	A	TYPE=del	frameshift_variant	HIGH	PA3604	c.40delC	p.Leu14fs
1719059	G	GC	TYPE=ins	intergenic_region	MODIFIER	PA3606-PA3607	n.1719059_1719060insC
1719126	GC	G	TYPE=del	intragenic_variant	MODIFIER	PA3607	n.1719127delC
1721040	G	A	TYPE=snp	missense_variant	MODERATE	PA3608	c.824G>A	p.Gly275Asp
1721042	T	C	TYPE=snp	missense_variant	MODERATE	PA3608	c.826T>C	p.Cys276Arg
1722855	C	T	TYPE=snp	synonymous_variant	LOW	PA3610	c.894C>T	p.Gly298Gly
1723086	A	G	TYPE=snp	intergenic_region	MODIFIER	PA3610-PA3611	n.1723086A>G
1725180	C	T	TYPE=snp	missense_variant	MODERATE	PA3613	c.1202G>A	p.Arg401His
1728222	G	A	TYPE=snp	missense_variant	MODERATE	PA3615	c.176G>A	p.Arg59His
1728842	T	C	TYPE=snp	missense_variant	MODERATE	PA3615	c.796T>C	p.Phe266Leu
1731672	G	A	TYPE=snp	missense_variant	MODERATE	PA3619	c.239G>A	p.Gly80Asp
1732657	A	G	TYPE=snp	missense_variant	MODERATE	PA3620	c.91A>G	p.Ser31Gly
1734195	CA	C	TYPE=del	frameshift_variant	HIGH	PA3620	c.1630delA	p.Ser544fs
1734843	T	C	TYPE=snp	synonymous_variant	LOW	PA3620	c.2277T>C	p.His759His
1737521	T	C	TYPE=snp	missense_variant	MODERATE	PA3623	c.433A>G	p.Thr145Ala
1738172	C	T	TYPE=snp	missense_variant	MODERATE	PA3624	c.463G>A	p.Glu155Lys
1739272	G	A	TYPE=snp	missense_variant	MODERATE	PA3625	c.145C>T	p.Arg49Cys
1739653	G	A	TYPE=snp	synonymous_variant	LOW	PA3626	c.819C>T	p.Gly273Gly
1740294	C	T	TYPE=snp	missense_variant	MODERATE	PA3626	c.178G>A	p.Glu60Lys
1740863	G	A	TYPE=snp	missense_variant	MODERATE	PA3627	c.79C>T	p.His27Tyr
1741921	T	C	TYPE=snp	missense_variant	MODERATE	PA3629	c.1109A>G	p.Tyr370Cys
1745247	A	G	TYPE=snp	missense_variant	MODERATE	PA3631	c.1103A>G	p.Asp368Gly
1745573	G	A	TYPE=snp	synonymous_variant	LOW	PA3632	c.237G>A	p.Pro79Pro
1748630	T	C	TYPE=snp	synonymous_variant	LOW	PA3636	c.270A>G	p.Val90Val
1757364	G	A	TYPE=snp	missense_variant	MODERATE	PA3641	c.902C>T	p.Ala301Val
1758169	T	C	TYPE=snp	missense_variant	MODERATE	PA3641	c.97A>G	p.Thr33Ala
1761006	T	C	TYPE=snp	synonymous_variant	LOW	PA3645	c.435A>G	p.Lys145Lys
1762115	A	T	TYPE=snp	missense_variant	MODERATE	PA3646	c.433T>A	p.Phe145Ile
1762619	G	A	TYPE=snp	synonymous_variant	LOW	PA3647	c.393C>T	p.Gly131Gly
1764895	G	A	TYPE=snp	synonymous_variant	LOW	PA3648	c.603C>T	p.Thr201Thr
1767997	G	A	TYPE=snp	missense_variant	MODERATE	PA3650	c.140C>T	p.Ala47Val
1771179	C	G	TYPE=snp	intergenic_region	MODIFIER	PA3654-PA3655	n.1771179C>G
1775869	C	T	TYPE=snp	synonymous_variant	LOW	PA3658	c.1704C>T	p.Phe568Phe
1776540	C	T	TYPE=snp	missense_variant	MODERATE	PA3658	c.2375C>T	p.Pro792Leu
1777003	A	C	TYPE=snp	missense_variant	MODERATE	PA3659	c.118A>C	p.Lys40Gln
1779942	G	GC	TYPE=ins	intergenic_region	MODIFIER	PA3660-PA3661	n.1779942_1779943insC
1780089	G	A	TYPE=snp	intergenic_region	MODIFIER	PA3660-PA3661	n.1780089G>A
1782147	G	A	TYPE=snp	missense_variant	MODERATE	PA3665	c.16G>A	p.Ala6Thr
1783177	T	C	TYPE=snp	synonymous_variant	LOW	PA3666	c.393T>C	p.Leu131Leu
1783630	G	A	TYPE=snp	synonymous_variant	LOW	PA3666	c.846G>A	p.Leu282Leu
1785060	G	A	TYPE=snp	missense_variant	MODERATE	PA3667	c.1147G>A	p.Ala383Thr
1785466	G	A	TYPE=snp	synonymous_variant	LOW	PA3668	c.351G>A	p.Ser117Ser
1788284	G	A	TYPE=snp	synonymous_variant	LOW	PA3670	c.93C>T	p.Gly31Gly
1789229	G	A	TYPE=snp	synonymous_variant	LOW	PA3672	c.813C>T	p.Pro271Pro
1792012	T	C	TYPE=snp	missense_variant	MODERATE	PA3673	c.1688T>C	p.Val563Ala
1792357	C	T	TYPE=snp	missense_variant	MODERATE	PA3673	c.2033C>T	p.Ala678Val
1795528	G	T	TYPE=snp	synonymous_variant	LOW	PA3676	c.1779C>A	p.Gly593Gly
1796588	A	G	TYPE=snp	missense_variant	MODERATE	PA3676	c.719T>C	p.Val240Ala
1800213	C	T	TYPE=snp	missense_variant	MODERATE	PA3679	c.220G>A	p.Val74Ile
1805752	G	GC	TYPE=ins	intergenic_region	MODIFIER	PA3686-PA3687	n.1805752_1805753insC
1805782	G	GC	TYPE=ins	intergenic_region	MODIFIER	PA3686-PA3687	n.1805782_1805783insC
1806816	A	G	TYPE=snp	missense_variant	MODERATE	PA3687	c.1618T>C	p.Tyr540His
1807516	G	A	TYPE=snp	synonymous_variant	LOW	PA3687	c.918C>T	p.Gly306Gly
1808598	GC	G	TYPE=del	intergenic_region	MODIFIER	PA3687-PA3688	n.1808599delC
1808916	C	T	TYPE=snp	missense_variant	MODERATE	PA3688	c.277C>T	p.Arg93Cys
1810649	T	C	TYPE=snp	missense_variant	MODERATE	PA3690	c.1073T>C	p.Val358Ala
1813536	T	C	TYPE=snp	missense_variant	MODERATE	PA3693	c.485A>G	p.Tyr162Cys
1814090	G	A	TYPE=snp	missense_variant	MODERATE	PA3694	c.251C>T	p.Ser84Phe
1814108	G	A	TYPE=snp	missense_variant	MODERATE	PA3694	c.233C>T	p.Thr78Ile
1815529	C	T	TYPE=snp	missense_variant	MODERATE	PA3696	c.457G>A	p.Gly153Ser
1817795	T	C	TYPE=snp	missense_variant	MODERATE	PA3698	c.115A>G	p.Thr39Ala
1818535	G	A	TYPE=snp	missense_variant	MODERATE	PA3699	c.53C>T	p.Ala18Val
1818555	G	A	TYPE=snp	synonymous_variant	LOW	PA3699	c.33C>T	p.Ala11Ala
1818695	T	C	TYPE=snp	intragenic_variant	MODIFIER	PA3699	n.1818695T>C
1819750	G	A	TYPE=snp	synonymous_variant	LOW	PA3700	c.687C>T	p.Ala229Ala
1822014	G	A	TYPE=snp	missense_variant	MODERATE	PA3702	c.865C>T	p.Arg289Cys
1822218	C	T	TYPE=snp	missense_variant	MODERATE	PA3702	c.661G>A	p.Gly221Ser
1823011	G	A	TYPE=snp	missense_variant	MODERATE	PA3703	c.959C>T	p.Pro320Leu
1823824	G	A	TYPE=snp	missense_variant	MODERATE	PA3703	c.146C>T	p.Pro49Leu
1824650	G	A	TYPE=snp	synonymous_variant	LOW	PA3704	c.1650C>T	p.Ser550Ser
1827782	T	C	TYPE=snp	synonymous_variant	LOW	PA3706	c.465A>G	p.Glu155Glu
1828048	T	C	TYPE=snp	missense_variant	MODERATE	PA3706	c.199A>G	p.Thr67Ala
1828436	T	C	TYPE=snp	missense_variant	MODERATE	PA3707	c.260A>G	p.Gln87Arg
1829372	G	A	TYPE=snp	synonymous_variant	LOW	PA3708	c.960C>T	p.Gly320Gly
1830170	G	A	TYPE=snp	synonymous_variant	LOW	PA3708	c.162C>T	p.Thr54Thr
1830390	A	G	TYPE=snp	intragenic_variant	MODIFIER	PA3708	n.1830390A>G
1830672	C	T	TYPE=snp	missense_variant	MODERATE	PA3709	c.1606G>A	p.Asp536Asn
1831873	G	A	TYPE=snp	synonymous_variant	LOW	PA3709	c.405C>T	p.Gly135Gly
1832820	G	A	TYPE=snp	synonymous_variant	LOW	PA3710	c.1240C>T	p.Leu414Leu
1834199	GC	GCC,G	TYPE=ins	intergenic_region	MODIFIER	PA3710-PA3711	n.1834199_1834200delGCins"GCC
1835426	G	A	TYPE=snp	missense_variant	MODERATE	PA3712	c.443C>T	p.Thr148Ile
1835845	A	G	TYPE=snp	synonymous_variant	LOW	PA3712	c.24T>C	p.Asp8Asp
1837703	A	G	TYPE=snp	missense_variant	MODERATE	PA3713	c.1514A>G	p.Asn505Ser
1838874	G	A	TYPE=snp	missense_variant	MODERATE	PA3714	c.499G>A	p.Gly167Ser
1841395	C	T	TYPE=snp	missense_variant	MODERATE	PA3716	c.332G>A	p.Gly111Asp
1842900	A	C	TYPE=snp	missense_variant	MODERATE	PA3718	c.719T>G	p.Phe240Cys
1843005	G	A	TYPE=snp	missense_variant	MODERATE	PA3718	c.614C>T	p.Ala205Val
1843521	G	A	TYPE=snp	missense_variant	MODERATE	PA3718	c.98C>T	p.Pro33Leu
1843935	C	T	TYPE=snp	stop_gained	HIGH	PA3720	c.426G>A	p.Trp142*
1844451	G	A	TYPE=snp	intergenic_region	MODIFIER	PA3720-PA3721	n.1844451G>A
1847476	T	C	TYPE=snp	missense_variant	MODERATE	PA3724	c.1055A>G	p.Tyr352Cys
1848698	G	A	TYPE=snp	intergenic_region	MODIFIER	PA3724-PA3725	n.1848698G>A
1848825	G	A	TYPE=snp	missense_variant	MODERATE	PA3725	c.1708C>T	p.Pro570Ser
1850453	G	A	TYPE=snp	missense_variant	MODERATE	PA3725	c.80C>T	p.Ala27Val
1851122	A	G	TYPE=snp	intergenic_region	MODIFIER	PA3726-PA3727	n.1851122A>G
1853824	A	G	TYPE=snp	missense_variant	MODERATE	PA3728	c.3350T>C	p.Val1117Ala
1854528	G	A	TYPE=snp	synonymous_variant	LOW	PA3728	c.2646C>T	p.Asp882Asp
1856709	G	A	TYPE=snp	synonymous_variant	LOW	PA3728	c.465C>T	p.Arg155Arg
1858052	G	A	TYPE=snp	synonymous_variant	LOW	PA3729	c.1338C>T	p.Gly446Gly
1861090	G	A	TYPE=snp	synonymous_variant	LOW	PA3732	c.363C>T	p.Val121Val
1861438	T	G	TYPE=snp	synonymous_variant	LOW	PA3732	c.15A>C	p.Ser5Ser
1861722	A	G	TYPE=snp	intergenic_region	MODIFIER	PA3732-PA3733	n.1861722A>G
1863778	TC	T	TYPE=del	frameshift_variant	HIGH	PA3734	c.22delC	p.Arg8fs
1864550	GC	T	TYPE=complex	frameshift_variant&missense_variant	HIGH	PA3734	c.788_789delGCinsT	p.Gly263fs
1864739	G	A	TYPE=snp	missense_variant	MODERATE	PA3734	c.977G>A	p.Arg326His
1864872	T	C	TYPE=snp	synonymous_variant	LOW	PA3735	c.1365A>G	p.Val455Val
1866343	C	T	TYPE=snp	synonymous_variant	LOW	PA3736	c.1266G>A	p.Ala422Ala
1868785	G	A	TYPE=snp	synonymous_variant	LOW	PA3738	c.774C>T	p.Gly258Gly
1869939	G	GC	TYPE=ins	frameshift_variant	HIGH	PA3739	c.172dupC	p.Leu58fs
1870134	T	C	TYPE=snp	missense_variant	MODERATE	PA3739	c.362T>C	p.Leu121Pro
1870143	G	A	TYPE=snp	missense_variant	MODERATE	PA3739	c.371G>A	p.Gly124Asp
1870201	G	A	TYPE=snp	synonymous_variant	LOW	PA3739	c.429G>A	p.Arg143Arg
1871097	A	G	TYPE=snp	missense_variant	MODERATE	PA3739	c.1325A>G	p.Asp442Gly
1871144	A	G	TYPE=snp	missense_variant	MODERATE	PA3739	c.1372A>G	p.Thr458Ala
1871272	C	T	TYPE=snp	synonymous_variant	LOW	PA3739	c.1500C>T	p.Ser500Ser
1872208	T	C	TYPE=snp	missense_variant	MODERATE	PA3740	c.488T>C	p.Val163Ala
1872824	C	T	TYPE=snp	missense_variant	MODERATE	PA3741	c.79G>A	p.Ala27Thr
1872828	C	T	TYPE=snp	synonymous_variant	LOW	PA3741	c.75G>A	p.Pro25Pro
1872893	T	A	TYPE=snp	stop_gained	HIGH	PA3741	c.10A>T	p.Arg4*
1873911	C	T	TYPE=snp	synonymous_variant	LOW	PA3743	c.294G>A	p.Gln98Gln
1876241	G	A	TYPE=snp	synonymous_variant	LOW	PA3746	c.348C>T	p.Thr116Thr
1876652	A	G	TYPE=snp	intergenic_region	MODIFIER	PA3746-PA3747	n.1876652A>G
1878195	A	G	TYPE=snp	missense_variant	MODERATE	PA3748	c.494A>G	p.Asp165Gly
1880502	A	G	TYPE=snp	missense_variant	MODERATE	PA3749	c.1205A>G	p.Asp402Gly
1880660	A	G	TYPE=snp	missense_variant	MODERATE	PA3750	c.709T>C	p.Trp237Arg
1882529	A	AG	TYPE=ins	frameshift_variant	HIGH	PA3751	c.22dupC	p.Leu8fs
1885508	AC	A	TYPE=del	frameshift_variant	HIGH	PA3757	c.61delC	p.Leu21fs
1886636	C	T	TYPE=snp	synonymous_variant	LOW	PA3758	c.423C>T	p.Leu141Leu
1888332	C	T	TYPE=snp	intergenic_region	MODIFIER	PA3759-PA3760	n.1888332C>T
1888335	G	A	TYPE=snp	intergenic_region	MODIFIER	PA3759-PA3760	n.1888335G>A
1889648	G	A	TYPE=snp	synonymous_variant	LOW	PA3760	c.1308G>A	p.Arg436Arg
1889843	G	A	TYPE=snp	synonymous_variant	LOW	PA3760	c.1503G>A	p.Arg501Arg
1890252	G	A	TYPE=snp	missense_variant	MODERATE	PA3760	c.1912G>A	p.Gly638Ser
1892192	G	A	TYPE=snp	synonymous_variant	LOW	PA3761	c.1299G>A	p.Val433Val
1892238	G	A	TYPE=snp	missense_variant	MODERATE	PA3761	c.1345G>A	p.Ala449Thr
1893554	C	T	TYPE=snp	intergenic_region	MODIFIER	PA3762-PA3763	n.1893554C>T
1897040	G	A	TYPE=snp	synonymous_variant	LOW	PA3763	c.447C>T	p.Ser149Ser
1897652	G	A	TYPE=snp	synonymous_variant	LOW	PA3764	c.492G>A	p.Thr164Thr
1898410	A	G	TYPE=snp	missense_variant	MODERATE	PA3764	c.1250A>G	p.Tyr417Cys
1898461	C	T	TYPE=snp	missense_variant	MODERATE	PA3764	c.1301C>T	p.Ala434Val
1898473	C	CG	TYPE=ins	frameshift_variant	HIGH	PA3764	c.1319dupG	p.Asp441fs
1899249	G	GC	TYPE=ins	frameshift_variant	HIGH	PA3764	c.2094dupC	p.Ser699fs
1899592	C	T	TYPE=snp	missense_variant	MODERATE	PA3765	c.253G>A	p.Gly85Arg
1899670	G	T	TYPE=snp	missense_variant	MODERATE	PA3765	c.175C>A	p.Arg59Ser
1900795	C	G	TYPE=snp	synonymous_variant	LOW	PA3766	c.432G>C	p.Val144Val
1901331	G	A	TYPE=snp	intergenic_region	MODIFIER	PA3766-PA3767	n.1901331G>A
1901370	CG	C	TYPE=del	intergenic_region	MODIFIER	PA3766-PA3767	n.1901371delG
1902463	A	G	TYPE=snp	missense_variant	MODERATE	PA3768	c.1084T>C	p.Tyr362His
1902906	G	A	TYPE=snp	missense_variant	MODERATE	PA3768	c.641C>T	p.Pro214Leu
1903319	A	G	TYPE=snp	synonymous_variant	LOW	PA3768	c.228T>C	p.Gly76Gly
1904362	G	C	TYPE=snp	missense_variant	MODERATE	PA3769	c.691C>G	p.Pro231Ala
1905915	G	A	TYPE=snp	intergenic_region	MODIFIER	PA3769-PA3770	n.1905915G>A
1906030	G	T	TYPE=snp	intergenic_region	MODIFIER	PA3769-PA3770	n.1906030G>T
1906187	GC	G	TYPE=del	intergenic_region	MODIFIER	PA3769-PA3770	n.1906188delC
1906370	T	C	TYPE=snp	intergenic_region	MODIFIER	PA3769-PA3770	n.1906370T>C
1906846	A	G	TYPE=snp	intergenic_region	MODIFIER	PA3769-PA3770	n.1906846A>G
1907988	G	A	TYPE=snp	intergenic_region	MODIFIER	PA3769-PA3770	n.1907988G>A
1909840	G	GC,GCC	TYPE=ins	intergenic_region	MODIFIER	PA3769-PA3770	n.1909840delGins"GC
1909845	C	T	TYPE=snp	intergenic_region	MODIFIER	PA3769-PA3770	n.1909845C>T
1910731	C	T	TYPE=snp	intergenic_region	MODIFIER	PA3769-PA3770	n.1910731C>T
1913938	T	C	TYPE=snp	intergenic_region	MODIFIER	PA3770-PA3771	n.1913938T>C
1914415	C	T	TYPE=snp	synonymous_variant	LOW	PA3771	c.462C>T	p.Phe154Phe
1915336	A	G	TYPE=snp	missense_variant	MODERATE	PA3772	c.271A>G	p.Thr91Ala
1919471	A	G	TYPE=snp	missense_variant	MODERATE	PA3776	c.293A>G	p.His98Arg
1919714	T	C	TYPE=snp	missense_variant	MODERATE	PA3776	c.536T>C	p.Leu179Pro
1919946	A	G	TYPE=snp	synonymous_variant	LOW	PA3776	c.768A>G	p.Pro256Pro
1922876	G	A	TYPE=snp	missense_variant	MODERATE	PA3779	c.280G>A	p.Gly94Ser
1923650	GC	GCC,G	TYPE=del	intergenic_region	MODIFIER	PA3779-PA3780	n.1923650_1923651delGCins"GCC
1924434	C	T	TYPE=snp	missense_variant	MODERATE	PA3781	c.232C>T	p.Arg78Cys
1924961	C	T	TYPE=snp	synonymous_variant	LOW	PA3781	c.759C>T	p.Val253Val
1925462	G	A	TYPE=snp	stop_gained	HIGH	PA3781	c.1260G>A	p.Trp420*
1925620	G	A	TYPE=snp	intergenic_region	MODIFIER	PA3781-PA3782	n.1925620G>A
1925770	C	T	TYPE=snp	intergenic_region	MODIFIER	PA3781-PA3782	n.1925770C>T
1927317	G	A	TYPE=snp	intergenic_region	MODIFIER	PA3782-PA3783	n.1927317G>A
1927959	G	GC	TYPE=ins	intergenic_region	MODIFIER	PA3783-PA3784	n.1927959_1927960insC
1928024	C	T	TYPE=snp	missense_variant	MODERATE	PA3784	c.532G>A	p.Gly178Ser
1929271	G	A	TYPE=snp	missense_variant	MODERATE	PA3786	c.337C>T	p.Pro113Ser
1930144	G	T	TYPE=snp	synonymous_variant	LOW	PA3787	c.366G>T	p.Pro122Pro
1930171	A	G	TYPE=snp	synonymous_variant	LOW	PA3787	c.393A>G	p.Glu131Glu
1931559	C	A	TYPE=snp	missense_variant	MODERATE	PA3789	c.983G>T	p.Gly328Val
1933262	G	A	TYPE=snp	missense_variant	MODERATE	PA3790	c.1516C>T	p.Pro506Ser
1933562	A	G	TYPE=snp	missense_variant	MODERATE	PA3790	c.1216T>C	p.Phe406Leu
1933822	T	C	TYPE=snp	missense_variant	MODERATE	PA3790	c.956A>G	p.Asn319Ser
1934986	A	GC,G	TYPE=snp	frameshift_variant&missense_variant	HIGH	PA3791	c.551delTinsGC"	p.Val184fs
1935726	T	C	TYPE=snp	intergenic_region	MODIFIER	PA3791-PA3792	n.1935726T>C
1937479	G	A	TYPE=snp	synonymous_variant	LOW	PA3792	c.1641G>A	p.Ala547Ala
1937641	C	T	TYPE=snp	missense_variant	MODERATE	PA3793	c.271G>A	p.Gly91Arg
1938925	G	A	TYPE=snp	missense_variant	MODERATE	PA3795	c.325G>A	p.Glu109Lys
1939822	G	A	TYPE=snp	synonymous_variant	LOW	PA3796	c.405C>T	p.Asp135Asp
1940483	G	A	TYPE=snp	synonymous_variant	LOW	PA3797	c.672C>T	p.Ser224Ser
1941961	G	A	TYPE=snp	synonymous_variant	LOW	PA3798	c.330C>T	p.Asp110Asp
1942538	G	A	TYPE=snp	intergenic_region	MODIFIER	PA3798-PA3799	n.1942538G>A
1942915	A	G	TYPE=snp	missense_variant	MODERATE	PA3799	c.1166T>C	p.Val389Ala
1943285	C	T	TYPE=snp	missense_variant	MODERATE	PA3799	c.796G>A	p.Glu266Lys
1946055	G	A	TYPE=snp	missense_variant	MODERATE	PA3802	c.1178C>T	p.Pro393Leu
1947076	C	T	TYPE=snp	missense_variant	MODERATE	PA3802	c.157G>A	p.Val53Ile
1947494	G	A	TYPE=snp	synonymous_variant	LOW	PA3803	c.903C>T	p.Asp301Asp
1947705	G	A	TYPE=snp	missense_variant	MODERATE	PA3803	c.692C>T	p.Ala231Val
1949490	C	T	TYPE=snp	synonymous_variant	LOW	PA3805	c.702G>A	p.Gln234Gln
1950273	C	T	TYPE=snp	missense_variant	MODERATE	PA3806	c.1076G>A	p.Arg359Gln
1950633	G	A	TYPE=snp	missense_variant	MODERATE	PA3806	c.716C>T	p.Pro239Leu
1950776	G	A	TYPE=snp	synonymous_variant	LOW	PA3806	c.573C>T	p.Leu191Leu
1950901	A	G	TYPE=snp	missense_variant	MODERATE	PA3806	c.448T>C	p.Ser150Pro
1952804	T	C	TYPE=snp	missense_variant	MODERATE	PA3810	c.1676A>G	p.Glu559Gly
1953449	G	A	TYPE=snp	missense_variant	MODERATE	PA3810	c.1031C>T	p.Ala344Val
1958146	T	C	TYPE=snp	missense_variant	MODERATE	PA3816	c.335A>G	p.Asn112Ser
1958503	A	G	TYPE=snp	missense_variant	MODERATE	PA3817	c.988T>C	p.Ser330Pro
1958807	C	T	TYPE=snp	synonymous_variant	LOW	PA3817	c.684G>A	p.Ala228Ala
1959047	G	A	TYPE=snp	synonymous_variant	LOW	PA3817	c.444C>T	p.Ala148Ala
1961068	C	T	TYPE=snp	missense_variant	MODERATE	PA3820	c.910G>A	p.Asp304Asn
1961219	G	A	TYPE=snp	synonymous_variant	LOW	PA3820	c.759C>T	p.Gly253Gly
1961304	T	C	TYPE=snp	missense_variant	MODERATE	PA3820	c.674A>G	p.Asn225Ser
1964963	C	T	TYPE=snp	missense_variant	MODERATE	PA3823	c.448G>A	p.Ala150Thr
1965814	T	C	TYPE=snp	missense_variant	MODERATE	PA3824	c.653A>G	p.Asp218Gly
1968989	C	T	TYPE=snp	intergenic_region	MODIFIER	PA3824.1-PA3825	n.1968989C>T
1969272	T	C	TYPE=snp	intergenic_region	MODIFIER	PA3824.1-PA3825	n.1969272T>C
1969671	T	C	TYPE=snp	intergenic_region	MODIFIER	PA3824.1-PA3825	n.1969671T>C
1973263	T	C	TYPE=snp	intergenic_region	MODIFIER	PA3826-PA3827	n.1973263T>C
1975038	G	C	TYPE=snp	missense_variant	MODERATE	PA3828	c.425C>G	p.Thr142Ser
1975932	G	A	TYPE=snp	missense_variant	MODERATE	PA3829	c.688C>T	p.Arg230Trp
1977287	G	A	TYPE=snp	missense_variant	MODERATE	PA3830	c.259C>T	p.Pro87Ser
1979176	G	C	TYPE=snp	missense_variant	MODERATE	PA3831	c.1325G>C	p.Gly442Ala
1983059	G	A	TYPE=snp	missense_variant	MODERATE	PA3834	c.2795G>A	p.Gly932Glu
1983903	TC	TCCC,T	TYPE=ins	intergenic_region	MODIFIER	PA3835-PA3836	n.1983903_1983904delTCins"TCCC
1985458	G	A	TYPE=snp	intergenic_region	MODIFIER	PA3835-PA3836	n.1985458G>A
1986298	A	G	TYPE=snp	intergenic_region	MODIFIER	PA3835-PA3836	n.1986298A>G
1986356	G	A	TYPE=snp	intergenic_region	MODIFIER	PA3835-PA3836	n.1986356G>A
1989401	G	T	TYPE=snp	intergenic_region	MODIFIER	PA3835-PA3836	n.1989401G>T
1989866	T	C	TYPE=snp	intergenic_region	MODIFIER	PA3835-PA3836	n.1989866T>C
1990726	GCC	GCCC,G,GC,GCCCC	TYPE=del	intergenic_region	MODIFIER	PA3835-PA3836	n.1990726_1990728delGCCins"GCCC
1991254	G	A	TYPE=snp	synonymous_variant	LOW	PA3836	c.378G>A	p.Ala126Ala
1992997	T	C	TYPE=snp	missense_variant	MODERATE	PA3838	c.167T>C	p.Leu56Pro
1993086	T	C	TYPE=snp	missense_variant	MODERATE	PA3838	c.256T>C	p.Phe86Leu
1993488	G	A	TYPE=snp	missense_variant	MODERATE	PA3838	c.658G>A	p.Val220Met
1995036	G	A	TYPE=snp	synonymous_variant	LOW	PA3839	c.1293G>A	p.Leu431Leu
1997447	G	A	TYPE=snp	missense_variant	MODERATE	PA3841	c.683C>T	p.Ala228Val
1998783	G	A	TYPE=snp	synonymous_variant	LOW	PA3843	c.90G>A	p.Arg30Arg
2000531	G	A	TYPE=snp	missense_variant	MODERATE	PA3845	c.524G>A	p.Gly175Asp
2000771	T	C	TYPE=snp	missense_variant	MODERATE	PA3845	c.764T>C	p.Val255Ala
2001448	T	C	TYPE=snp	intergenic_region	MODIFIER	PA3846-PA3847	n.2001448T>C
2002266	G	T	TYPE=snp	missense_variant	MODERATE	PA3848	c.183G>T	p.Lys61Asn
2003487	G	A	TYPE=snp	intergenic_region	MODIFIER	PA3848-PA3849	n.2003487G>A
2003773	G	A	TYPE=snp	missense_variant	MODERATE	PA3849	c.242G>A	p.Gly81Asp
2008521	G	A	TYPE=snp	missense_variant	MODERATE	PA3854	c.92C>T	p.Thr31Ile
2010052	G	A	TYPE=snp	synonymous_variant	LOW	PA3857	c.402C>T	p.Phe134Phe
2010428	G	A	TYPE=snp	missense_variant	MODERATE	PA3857	c.26C>T	p.Pro9Leu
2011981	C	T	TYPE=snp	missense_variant	MODERATE	PA3859	c.95C>T	p.Ala32Val
2012142	T	C	TYPE=snp	missense_variant	MODERATE	PA3859	c.256T>C	p.Ser86Pro
2012186	G	A	TYPE=snp	synonymous_variant	LOW	PA3859	c.300G>A	p.Lys100Lys
2012455	G	A	TYPE=snp	stop_gained	HIGH	PA3859	c.569G>A	p.Trp190*
2013805	G	A	TYPE=snp	missense_variant	MODERATE	PA3860	c.644C>T	p.Pro215Leu
2014886	GCC	G,GC,GCCC,GCCCC	TYPE=del	intragenic_variant	MODIFIER	PA3861	n.2014886_2014888delGCCins"G
2015663	G	A	TYPE=snp	synonymous_variant	LOW	PA3861	c.540G>A	p.Ala180Ala
2015905	G	A	TYPE=snp	missense_variant	MODERATE	PA3861	c.782G>A	p.Gly261Asp
2015950	A	G	TYPE=snp	missense_variant	MODERATE	PA3861	c.827A>G	p.His276Arg
2016978	A	G	TYPE=snp	synonymous_variant	LOW	PA3862	c.561A>G	p.Glu187Glu
2018033	G	A	TYPE=snp	missense_variant	MODERATE	PA3863	c.646G>A	p.Gly216Ser
2020443	C	T	TYPE=snp	intergenic_region	MODIFIER	PA3865-PA3870	n.2020443C>T
2021115	G	T	TYPE=snp	missense_variant	MODERATE	PA3870	c.539C>A	p.Ala180Asp
2021259	A	G	TYPE=snp	missense_variant	MODERATE	PA3870	c.395T>C	p.Ile132Thr
2021977	G	A	TYPE=snp	synonymous_variant	LOW	PA3871	c.552C>T	p.Val184Val
2025162	C	T	TYPE=snp	missense_variant	MODERATE	PA3874	c.395G>A	p.Arg132Gln
2029598	G	A	TYPE=snp	missense_variant	MODERATE	PA3876	c.1238C>T	p.Ala413Val
2030986	G	A	TYPE=snp	missense_variant	MODERATE	PA3877	c.1157C>T	p.Ser386Phe
2032150	G	C	TYPE=snp	intergenic_region	MODIFIER	PA3877-PA3878	n.2032150G>C
2033064	G	A	TYPE=snp	missense_variant	MODERATE	PA3878	c.748G>A	p.Val250Met
2036478	A	G	TYPE=snp	missense_variant	MODERATE	PA3882	c.506A>G	p.Gln169Arg
2041522	A	G	TYPE=snp	intergenic_region	MODIFIER	PA3887-PA3888	n.2041522A>G
2041609	C	T	TYPE=snp	intergenic_region	MODIFIER	PA3887-PA3888	n.2041609C>T
2041980	G	A	TYPE=snp	missense_variant	MODERATE	PA3888	c.130G>A	p.Ala44Thr
2042667	T	C	TYPE=snp	missense_variant	MODERATE	PA3889	c.95T>C	p.Ile32Thr
2042931	G	A	TYPE=snp	missense_variant	MODERATE	PA3889	c.359G>A	p.Arg120His
2043015	T	C	TYPE=snp	missense_variant	MODERATE	PA3889	c.443T>C	p.Val148Ala
2043527	C	T	TYPE=snp	missense_variant	MODERATE	PA3890	c.20C>T	p.Pro7Leu
2044102	G	A	TYPE=snp	missense_variant	MODERATE	PA3890	c.595G>A	p.Ala199Thr
2045062	G	A	TYPE=snp	missense_variant	MODERATE	PA3891	c.880G>A	p.Gly294Ser
2045121	G	A	TYPE=snp	synonymous_variant	LOW	PA3891	c.939G>A	p.Ala313Ala
2046280	AG	A	TYPE=del	frameshift_variant	HIGH	PA3892	c.102delC	p.Trp35fs
2048585	C	T	TYPE=snp	missense_variant	MODERATE	PA3893	c.220G>A	p.Val74Met
2049090	T	C	TYPE=snp	missense_variant	MODERATE	PA3894	c.929A>G	p.Asp310Gly
2049236	G	A	TYPE=snp	synonymous_variant	LOW	PA3894	c.783C>T	p.Thr261Thr
2049918	T	C	TYPE=snp	missense_variant	MODERATE	PA3894	c.101A>G	p.Asp34Gly
2050880	G	A	TYPE=snp	missense_variant	MODERATE	PA3895	c.344G>A	p.Arg115His
2051009	G	A	TYPE=snp	missense_variant	MODERATE	PA3895	c.473G>A	p.Arg158His
2051309	G	A	TYPE=snp	missense_variant	MODERATE	PA3895	c.773G>A	p.Arg258Gln
2051618	GC	G	TYPE=del	frameshift_variant	HIGH	PA3896	c.39delC	p.Glu14fs
2051637	G	A	TYPE=snp	missense_variant	MODERATE	PA3896	c.53G>A	p.Arg18His
2053612	A	G	TYPE=snp	missense_variant	MODERATE	PA3898	c.5A>G	p.His2Arg
2054803	C	T	TYPE=snp	synonymous_variant	LOW	PA3899	c.214C>T	p.Leu72Leu
2060441	A	G	TYPE=snp	missense_variant	MODERATE	PA3903	c.1166A>G	p.His389Arg
2060819	G	A	TYPE=snp	stop_gained	HIGH	PA3903	c.1544G>A	p.Trp515*
2061496	A	G	TYPE=snp	synonymous_variant	LOW	PA3904	c.252A>G	p.Ala84Ala
2068538	G	A	TYPE=snp	intergenic_region	MODIFIER	PA3910-PA3911	n.2068538G>A
2068693	GC	GCC,G	TYPE=ins	frameshift_variant&missense_variant	HIGH	PA3911	c.502_503delGCinsGGC"	p.Ala168fs
2068745	G	A	TYPE=snp	missense_variant	MODERATE	PA3911	c.451C>T	p.Arg151Trp
2071198	A	G	TYPE=snp	intergenic_region	MODIFIER	PA3913-PA3914	n.2071198A>G
2073027	G	A	TYPE=snp	intergenic_region	MODIFIER	PA3915-PA3916	n.2073027G>A
2073334	G	A	TYPE=snp	synonymous_variant	LOW	PA3916	c.204C>T	p.Ala68Ala
2075968	C	CG	TYPE=ins	intergenic_region	MODIFIER	PA3919-PA3920	n.2075968_2075969insG
2076248	T	TC,TCC	TYPE=ins	intergenic_region	MODIFIER	PA3919-PA3920	n.2076248delTins"TC
2076569	C	T	TYPE=snp	missense_variant	MODERATE	PA3920	c.154C>T	p.Pro52Ser
2076893	T	C	TYPE=snp	missense_variant	MODERATE	PA3920	c.478T>C	p.Trp160Arg
2076957	G	A	TYPE=snp	missense_variant	MODERATE	PA3920	c.542G>A	p.Gly181Asp
2079038	G	A	TYPE=snp	missense_variant	MODERATE	PA3921	c.2509C>T	p.Pro837Ser
2079169	C	T	TYPE=snp	missense_variant	MODERATE	PA3921	c.2378G>A	p.Gly793Glu
2079364	G	A	TYPE=snp	missense_variant	MODERATE	PA3921	c.2183C>T	p.Ala728Val
2079990	G	A	TYPE=snp	synonymous_variant	LOW	PA3921	c.1557C>T	p.Asn519Asn
2081393	T	C	TYPE=snp	missense_variant	MODERATE	PA3921	c.154A>G	p.Ile52Val
2081469	CG	C	TYPE=del	frameshift_variant	HIGH	PA3921	c.77delC	p.Pro26fs
2081942	TG	C	TYPE=complex	frameshift_variant&missense_variant	HIGH	PA3922	c.1305_1306delCAinsG	p.Phe435fs
2084540	T	C	TYPE=snp	missense_variant	MODERATE	PA3923	c.694A>G	p.Thr232Ala
2085243	T	C	TYPE=snp	intergenic_region	MODIFIER	PA3923-PA3924	n.2085243T>C
2085444	G	A	TYPE=snp	intergenic_region	MODIFIER	PA3923-PA3924	n.2085444G>A
2085649	G	A	TYPE=snp	synonymous_variant	LOW	PA3924	c.1479C>T	p.Gly493Gly
2087118	T	C	TYPE=snp	missense_variant	MODERATE	PA3924	c.10A>G	p.Thr4Ala
2087188	G	A	TYPE=snp	intergenic_region	MODIFIER	PA3924-PA3925	n.2087188G>A
2087451	T	C	TYPE=snp	missense_variant	MODERATE	PA3925	c.143T>C	p.Val48Ala
2089377	T	C	TYPE=snp	missense_variant	MODERATE	PA3926	c.346A>G	p.Thr116Ala
2091069	A	G	TYPE=snp	intergenic_region	MODIFIER	PA3928-PA3929	n.2091069A>G
2092056	G	A	TYPE=snp	missense_variant	MODERATE	PA3929	c.29C>T	p.Ala10Val
2093880	T	A	TYPE=snp	intergenic_region	MODIFIER	PA3930-PA3931	n.2093880T>A
2094179	A	G	TYPE=snp	missense_variant	MODERATE	PA3931	c.188A>G	p.Asn63Ser
2097349	A	G	TYPE=snp	missense_variant	MODERATE	PA3933	c.1240A>G	p.Asn414Asp
2100354	G	A	TYPE=snp	intergenic_region	MODIFIER	PA3934-PA3935	n.2100354G>A
2100882	G	A	TYPE=snp	synonymous_variant	LOW	PA3935	c.330C>T	p.Ala110Ala
2101201	G	A	TYPE=snp	missense_variant	MODERATE	PA3935	c.11C>T	p.Thr4Ile
2109340	T	C	TYPE=snp	synonymous_variant	LOW	PA3944	c.228A>G	p.Leu76Leu
2110739	C	CG	TYPE=ins	frameshift_variant	HIGH	PA3946	c.3298dupC	p.Arg1100fs
2114962	G	A	TYPE=snp	missense_variant	MODERATE	PA3947	c.356C>T	p.Thr119Ile
2115813	G	A	TYPE=snp	missense_variant	MODERATE	PA3948	c.215G>A	p.Gly72Glu
2116430	G	A	TYPE=snp	intergenic_region	MODIFIER	PA3948-PA3949	n.2116430G>A
2116529	G	A	TYPE=snp	intergenic_region	MODIFIER	PA3948-PA3949	n.2116529G>A
2116913	G	A	TYPE=snp	missense_variant	MODERATE	PA3949	c.326G>A	p.Gly109Asp
2118801	A	AC	TYPE=ins	frameshift_variant	HIGH	PA3950	c.334dupG	p.Val112fs
2119662	G	A	TYPE=snp	stop_gained	HIGH	PA3951	c.55C>T	p.Gln19*
2120876	G	T	TYPE=snp	missense_variant	MODERATE	PA3953	c.279G>T	p.Lys93Asn
2122325	T	C	TYPE=snp	missense_variant	MODERATE	PA3954	c.989T>C	p.Val330Ala
2124525	T	C	TYPE=snp	intergenic_region	MODIFIER	PA3957-PA3958	n.2124525T>C
2125460	G	A	TYPE=snp	missense_variant	MODERATE	PA3958	c.884G>A	p.Arg295Gln
2125921	T	TCCC,TC	TYPE=ins	frameshift_variant&missense_variant	HIGH	PA3959	c.116delTins"TCCC	p.Phe39fs
2126990	G	A	TYPE=snp	missense_variant	MODERATE	PA3961	c.2509C>T	p.Arg837Cys
2130157	TC	T	TYPE=del	frameshift_variant	HIGH	PA3963	c.19delC	p.His7fs
2130534	A	G	TYPE=snp	synonymous_variant	LOW	PA3963	c.390A>G	p.Thr130Thr
2132056	G	A	TYPE=snp	intergenic_region	MODIFIER	PA3964-PA3965	n.2132056G>A
2132808	G	GC,GCC	TYPE=ins	intergenic_region	MODIFIER	PA3965-PA3966	n.2132808delGins"GC
2133031	A	G	TYPE=snp	synonymous_variant	LOW	PA3966	c.156A>G	p.Leu52Leu
2135418	A	C	TYPE=snp	intergenic_region	MODIFIER	PA3969-PA3970	n.2135418A>C
2135594	G	A	TYPE=snp	intergenic_region	MODIFIER	PA3969-PA3970	n.2135594G>A
2136798	G	A	TYPE=snp	missense_variant	MODERATE	PA3970	c.782C>T	p.Ala261Val
2137915	C	T	TYPE=snp	missense_variant	MODERATE	PA3971	c.151G>A	p.Gly51Ser
2139137	C	T	TYPE=snp	missense_variant	MODERATE	PA3972	c.590G>A	p.Ser197Asn
2139919	T	C	TYPE=snp	missense_variant	MODERATE	PA3973	c.452A>G	p.Gln151Arg
2140062	GGC	G	TYPE=del	frameshift_variant	HIGH	PA3973	c.307_308delGC	p.Ala103fs
2142115	G	A	TYPE=snp	missense_variant	MODERATE	PA3974	c.749C>T	p.Pro250Leu
2144393	G	A	TYPE=snp	missense_variant	MODERATE	PA3976	c.512G>A	p.Gly171Asp
2144933	C	T	TYPE=snp	missense_variant	MODERATE	PA3977	c.385C>T	p.His129Tyr
2147021	G	A	TYPE=snp	intergenic_region	MODIFIER	PA3979-PA3980	n.2147021G>A
2147478	G	A	TYPE=snp	missense_variant	MODERATE	PA3980	c.413G>A	p.Arg138His
2148221	C	A	TYPE=snp	synonymous_variant	LOW	PA3980	c.1156C>A	p.Arg386Arg
2150433	A	T	TYPE=snp	missense_variant	MODERATE	PA3983	c.368A>T	p.Asn123Ile
2150969	G	A	TYPE=snp	intergenic_region	MODIFIER	PA3983-PA3984	n.2150969G>A
2152955	G	A	TYPE=snp	synonymous_variant	LOW	PA3985	c.483C>T	p.Ser161Ser
2153113	A	G	TYPE=snp	missense_variant	MODERATE	PA3985	c.325T>C	p.Trp109Arg
2154023	G	GC	TYPE=ins	intergenic_region	MODIFIER	PA3986-PA3987	n.2154023_2154024insC
2155141	G	A	TYPE=snp	missense_variant	MODERATE	PA3987	c.1030G>A	p.Gly344Ser
2156771	C	T	TYPE=snp	intergenic_region	MODIFIER	PA3987-PA3988	n.2156771C>T
2160270	GC	G,GCC	TYPE=del	frameshift_variant	HIGH	PA3992	c.955_956ins"C	p.Pro319fs
2160333	G	A	TYPE=snp	missense_variant	MODERATE	PA3992	c.1016G>A	p.Gly339Asp
2160467	G	A	TYPE=snp	missense_variant	MODERATE	PA3992	c.1150G>A	p.Glu384Lys
2161348	G	GCC,GC	TYPE=ins	frameshift_variant	HIGH	PA3994	c.316_317ins"G	p.Ala106fs
2162404	G	A	TYPE=snp	missense_variant	MODERATE	PA3995	c.635G>A	p.Arg212His
2163439	G	A	TYPE=snp	synonymous_variant	LOW	PA3996	c.354C>T	p.Asp118Asp
2165958	T	C	TYPE=snp	intergenic_region	MODIFIER	PA3999-PA4000	n.2165958T>C
2166295	C	T	TYPE=snp	missense_variant	MODERATE	PA4000	c.544G>A	p.Val182Met
2167361	T	C	TYPE=snp	missense_variant	MODERATE	PA4001	c.695A>G	p.Gln232Arg
2172873	T	C	TYPE=snp	missense_variant	MODERATE	PA4007	c.1055A>G	p.Asn352Ser
2174818	C	T	TYPE=snp	synonymous_variant	LOW	PA4008	c.594C>T	p.Arg198Arg
2175719	T	C	TYPE=snp	missense_variant	MODERATE	PA4009	c.595A>G	p.Thr199Ala
2178011	C	G	TYPE=snp	missense_variant	MODERATE	PA4011	c.919C>G	p.Pro307Ala
2178689	A	G	TYPE=snp	missense_variant	MODERATE	PA4012	c.322T>C	p.Trp108Arg
2179417	A	G	TYPE=snp	synonymous_variant	LOW	PA4013	c.324T>C	p.Gly108Gly
2183951	G	A	TYPE=snp	missense_variant	MODERATE	PA4019	c.344C>T	p.Ala115Val
2184172	G	A	TYPE=snp	synonymous_variant	LOW	PA4019	c.123C>T	p.Ala41Ala
2186023	G	A	TYPE=snp	synonymous_variant	LOW	PA4021	c.1725C>T	p.Arg575Arg
2186768	A	G	TYPE=snp	missense_variant	MODERATE	PA4021	c.980T>C	p.Val327Ala
2186847	G	A	TYPE=snp	missense_variant	MODERATE	PA4021	c.901C>T	p.Arg301Trp
2187619	G	A	TYPE=snp	synonymous_variant	LOW	PA4021	c.129C>T	p.His43His
2190495	G	A	TYPE=snp	missense_variant	MODERATE	PA4023	c.680G>A	p.Cys227Tyr
2192320	G	A	TYPE=snp	missense_variant	MODERATE	PA4024	c.998G>A	p.Gly333Asp
2192996	G	A	TYPE=snp	missense_variant	MODERATE	PA4025	c.269G>A	p.Arg90His
2193126	T	C	TYPE=snp	synonymous_variant	LOW	PA4025	c.399T>C	p.Arg133Arg
2194808	T	C	TYPE=snp	missense_variant	MODERATE	PA4027	c.586T>C	p.Cys196Arg
2195340	G	A	TYPE=snp	intergenic_region	MODIFIER	PA4027-PA4028	n.2195340G>A
2196729	GC	G	TYPE=del	frameshift_variant	HIGH	PA4028	c.1079delC	p.Pro360fs
2197885	T	C	TYPE=snp	synonymous_variant	LOW	PA4030	c.432T>C	p.Gly144Gly
2200737	G	A	TYPE=snp	synonymous_variant	LOW	PA4034	c.228G>A	p.Pro76Pro
2203582	C	T	TYPE=snp	synonymous_variant	LOW	PA4036	c.1198C>T	p.Leu400Leu
2204868	T	C	TYPE=snp	intergenic_region	MODIFIER	PA4036-PA4037	n.2204868T>C
2205000	T	C	TYPE=snp	intergenic_region	MODIFIER	PA4036-PA4037	n.2205000T>C
2205719	G	A	TYPE=snp	synonymous_variant	LOW	PA4037	c.630G>A	p.Leu210Leu
2206003	A	AC,ACC	TYPE=ins	frameshift_variant&missense_variant	HIGH	PA4037	c.914delAins"AC	p.Asp305fs
2206275	T	C	TYPE=snp	missense_variant	MODERATE	PA4038	c.263T>C	p.Leu88Pro
2206969	T	C	TYPE=snp	synonymous_variant	LOW	PA4039	c.213T>C	p.Ser71Ser
2207457	A	C	TYPE=snp	missense_variant	MODERATE	PA4039	c.701A>C	p.His234Pro
2208720	GCCACC	G	TYPE=del	frameshift_variant	HIGH	PA4040	c.163_167delACCCC	p.Thr55fs
2212127	C	T	TYPE=snp	synonymous_variant	LOW	PA4043	c.762C>T	p.Gly254Gly
2213400	A	G	TYPE=snp	missense_variant	MODERATE	PA4044	c.1039A>G	p.Ile347Val
2214296	A	AC	TYPE=ins	intergenic_region	MODIFIER	PA4044-PA4045	n.2214296_2214297insC
2214521	T	TC	TYPE=ins	intergenic_region	MODIFIER	PA4044-PA4045	n.2214521_2214522insC
2214522	C	A	TYPE=snp	intergenic_region	MODIFIER	PA4044-PA4045	n.2214522C>A
2214553	G	A	TYPE=snp	intergenic_region	MODIFIER	PA4044-PA4045	n.2214553G>A
2214942	TC	T	TYPE=del	frameshift_variant	HIGH	PA4045	c.451delG	p.Asp151fs
2215743	G	A	TYPE=snp	intragenic_variant	MODIFIER	PA4046	n.2215743G>A
2215861	C	T	TYPE=snp	missense_variant	MODERATE	PA4047	c.599G>A	p.Arg200Lys
2215927	T	C	TYPE=snp	missense_variant	MODERATE	PA4047	c.533A>G	p.Glu178Gly
2216655	C	A	TYPE=snp	missense_variant	MODERATE	PA4048	c.547G>T	p.Gly183Cys
2217394	T	C	TYPE=snp	missense_variant	MODERATE	PA4049	c.557A>G	p.Tyr186Cys
2219086	G	A	TYPE=snp	missense_variant	MODERATE	PA4051	c.350C>T	p.Ala117Val
2219102	G	A	TYPE=snp	missense_variant	MODERATE	PA4051	c.334C>T	p.Arg112Trp
2220104	G	A	TYPE=snp	synonymous_variant	LOW	PA4053	c.303C>T	p.Gly101Gly
2220316	T	C	TYPE=snp	missense_variant	MODERATE	PA4053	c.91A>G	p.Ser31Gly
2220896	T	C	TYPE=snp	synonymous_variant	LOW	PA4054	c.726A>G	p.Lys242Lys
2221192	C	T	TYPE=snp	missense_variant	MODERATE	PA4054	c.430G>A	p.Ala144Thr
2221964	T	C	TYPE=snp	missense_variant	MODERATE	PA4055	c.344A>G	p.Asn115Ser
2223100	C	T	TYPE=snp	missense_variant	MODERATE	PA4056	c.757G>A	p.Val253Met
2224839	G	A	TYPE=snp	missense_variant	MODERATE	PA4058	c.337G>A	p.Gly113Ser
2225107	A	G	TYPE=snp	synonymous_variant	LOW	PA4059	c.21A>G	p.Pro7Pro
2225157	G	A	TYPE=snp	stop_gained	HIGH	PA4059	c.71G>A	p.Trp24*
2229859	C	T	TYPE=snp	missense_variant	MODERATE	PA4066	c.122C>T	p.Ala41Val
2231701	T	C	TYPE=snp	missense_variant	MODERATE	PA4068	c.772A>G	p.Ser258Gly
2234519	A	G	TYPE=snp	missense_variant	MODERATE	PA4070	c.77T>C	p.Val26Ala
2234627	G	A	TYPE=snp	intergenic_region	MODIFIER	PA4070-PA4071	n.2234627G>A
2234948	G	GC	TYPE=ins	frameshift_variant	HIGH	PA4071	c.359dupG	p.Asp121fs
2235061	GC	G,GCC	TYPE=del	frameshift_variant	HIGH	PA4071	c.245_246ins"G	p.Gly82fs
2235748	G	A	TYPE=snp	missense_variant	MODERATE	PA4072	c.1025C>T	p.Pro342Leu
2236318	G	A	TYPE=snp	missense_variant	MODERATE	PA4072	c.455C>T	p.Ala152Val
2236718	T	C	TYPE=snp	missense_variant	MODERATE	PA4072	c.55A>G	p.Thr19Ala
2236921	T	TCC,TC	TYPE=ins	intergenic_region	MODIFIER	PA4072-PA4073	n.2236921delTins"TCC
2238502	TC	T	TYPE=del	intergenic_region	MODIFIER	PA4073-PA4074	n.2238503delC
2240383	GC	G	TYPE=del	intergenic_region	MODIFIER	PA4077-PA4078	n.2240384delC
2241053	A	G	TYPE=snp	splice_acceptor_variant&splice_donor_variant&intron_variant	HIGH	PA4078	c.513+2A>G
2241393	G	A	TYPE=snp	synonymous_variant	LOW	PA4078	c.852G>A	p.Pro284Pro
2241636	A	G	TYPE=snp	synonymous_variant	LOW	PA4078	c.1095A>G	p.Arg365Arg
2241698	G	A	TYPE=snp	missense_variant	MODERATE	PA4078	c.1157G>A	p.Arg386Gln
2243506	A	G	TYPE=snp	missense_variant	MODERATE	PA4078	c.2965A>G	p.Met989Val
2243795	A	G	TYPE=snp	missense_variant	MODERATE	PA4079	c.209A>G	p.Glu70Gly
2245009	C	T	TYPE=snp	intergenic_region	MODIFIER	PA4080-PA4081	n.2245009C>T
2245742	A	G	TYPE=snp	synonymous_variant	LOW	PA4081	c.984T>C	p.Asp328Asp
2246014	G	A	TYPE=snp	missense_variant	MODERATE	PA4081	c.712C>T	p.Pro238Ser
2246404	G	A	TYPE=snp	missense_variant	MODERATE	PA4081	c.322C>T	p.Pro108Ser
2248565	G	A	TYPE=snp	synonymous_variant	LOW	PA4082	c.1317C>T	p.Gly439Gly
2251273	GCC	GC,G,GCCC,GCCCCC	TYPE=ins	frameshift_variant	HIGH	PA4084	c.2214_2215delGG	p.Ala739fs
2252808	A	G	TYPE=snp	synonymous_variant	LOW	PA4084	c.681T>C	p.Ser227Ser
2254187	T	C	TYPE=snp	missense_variant	MODERATE	PA4085	c.124A>G	p.Ser42Gly
2255814	G	A	TYPE=snp	missense_variant	MODERATE	PA4087	c.434G>A	p.Ser145Asn
2257553	G	A	TYPE=snp	missense_variant	MODERATE	PA4088	c.1340G>A	p.Arg447His
2258327	G	A	TYPE=snp	synonymous_variant	LOW	PA4089	c.1257G>A	p.Ala419Ala
2258631	G	A	TYPE=snp	missense_variant	MODERATE	PA4090	c.62G>A	p.Cys21Tyr
[truncated: 3,091 more rows]

[truncated: 8 more sheets: S11, S12, S13, S14, S15, S16, S17, S18]
